# Supplementary material for: Mammalian splicing factor SF1 interacts with SURP domains of U2 snRNP-associated proteins
Source: Nucleic Acids Res. 2015 Sep 29;43(21):10456–73. doi: 10.1093/nar/gkv952 (PMC4666396; doi:10.1093/nar/gkv952)
Supplement: SUPPLEMENTARY DATA [file supp_gkv952_nar-00201-a-2015-File011.xlsx]

## Sheet: S2_CEMC7_RP
Homo sapiens - Splicing factor 1 (aa 1-441) vs human T cells (CEMC7)
Clone Name	Type seq	Gene name (best match)	GenBank ID (NCBI)	Gene ID (NCBI)	Global PBS	Start	Stop	Frame	% Id 5p/3p
CEMC7_RP_hgx2v1_pB27_A-66	5p 3p	Homo sapiens - ABL2_B	GID: 209862798	27	D	294	1597	IF	100.0 / 100.0
CEMC7_RP_hgx2v1_pB27_A-8	5p 3p	Homo sapiens - ABL2_B	GID: 209862798	27	D	294	1597	IF	98.6 / 89.8
CEMC7_RP_hgx2v1_pB27_A-46	5p 3p	Homo sapiens - CHERP	GID: 119226259	10523	D	-25	516	IF	100.0 / 99.3
CEMC7_RP_hgx2v1_pB27_A-36	5p 3p	Homo sapiens - CHERP	GID: 119226259	10523	D	-25	516	IF	98.3 / 96.8
CEMC7_RP_hgx2v1_pB27_A-65	5p 3p	Homo sapiens - HNRNPAB	GID: 55956918	3182	D	384	1367	IF	93.2 / 99.7
CEMC7_RP_hgx2v1_pB27_A-55	5p 3p	Homo sapiens - HNRNPAB	GID: 55956918	3182	D	384	1367	IF	100.0 / 93.9
CEMC7_RP_hgx2v1_pB27_A-28	5p 3p	Homo sapiens - HNRNPAB	GID: 55956918	3182	D	384	1367	IF	100.0 / 98.6
CEMC7_RP_hgx2v1_pB27_A-26	5p 3p	Homo sapiens - HNRNPDL	GID: 332801091	9987	C	342	1182	IF	100.0 / 100.0
CEMC7_RP_hgx2v1_pB27_A-61	5p 3p	Homo sapiens - HNRNPDL	GID: 332801091	9987	C	396	979	IF	100.0 / 99.5
CEMC7_RP_hgx2v1_pB27_A-45	5p 3p	Homo sapiens - KHDRBS3	GID: 4091773	10656	C	36	597	IF	100.0 / 100.0
CEMC7_RP_hgx2v1_pB27_A-5	5p 3p	Homo sapiens - KHDRBS3	GID: 4091773	10656	C	60	603	IF	100.0 / 100.0
CEMC7_RP_hgx2v1_pB27_A-41	5p 3p	Homo sapiens - KIAA0562	GID: 256017138	9731	C	2187	2508	IF	100.0 / 100.0
CEMC7_RP_hgx2v1_pB27_A-19	5p 3p	Homo sapiens - KIAA0562	GID: 256017138	9731	C	2211	2723	IF	100.0 / 100.0
CEMC7_RP_hgx2v1_pB27_A-67	5p 3p	Homo sapiens - KIAA0907	GID: 55741674	22889	A	99	1220	IF	100.0 / 77.7
CEMC7_RP_hgx2v1_pB27_A-48	5p 3p	Homo sapiens - KIAA0907	GID: 55741674	22889	A	99	1220	IF	99.5 / 77.9
CEMC7_RP_hgx2v1_pB27_A-2	5p 3p	Homo sapiens - KIAA0907	GID: 55741674	22889	A	561	1351	IF	99.0 / 100.0
CEMC7_RP_hgx2v1_pB27_A-56	5p 3p	Homo sapiens - KIAA0907	GID: 55741674	22889	A	603	1328	IF	100.0 / 77.4
CEMC7_RP_hgx2v1_pB27_A-50	5p 3p	Homo sapiens - KIAA0907	GID: 55741674	22889	A	603	1328	IF	100.0 / 77.4
CEMC7_RP_hgx2v1_pB27_A-13	5p 3p	Homo sapiens - KIAA0907	GID: 55741674	22889	A	603	1328	IF	100.0 / 76.3
CEMC7_RP_hgx2v1_pB27_A-31	5p 3p	Homo sapiens - KPNA2	GID: 62388891	3838	A	204	1492	IF	100.0 / 100.0
CEMC7_RP_hgx2v1_pB27_A-60	5p 3p	Homo sapiens - KPNA2	GID: 62388891	3838	A	204	1492	IF	100.0 / 100.0
CEMC7_RP_hgx2v1_pB27_A-4	5p 3p	Homo sapiens - KPNA2	GID: 62388891	3838	A	711	1818	IF	99.8 / 100.0
CEMC7_RP_hgx2v1_pB27_A-33	5p 3p	Homo sapiens - KPNA2	GID: 62388891	3838	A	747	1837	IF	99.8 / 100.0
CEMC7_RP_hgx2v1_pB27_A-16	5p 3p	Homo sapiens - KPNA2	GID: 62388891	3838	A	750	1830	IF	99.8 / 100.0
CEMC7_RP_hgx2v1_pB27_A-14	5p 3p	Homo sapiens - KPNA2	GID: 62388891	3838	A	750	1819	IF	99.7 / 100.0
CEMC7_RP_hgx2v1_pB27_A-6	5p 3p	Homo sapiens - KPNA2	GID: 62388891	3838	A	750	1830	IF	98.8 / 93.7
CEMC7_RP_hgx2v1_pB27_A-29	5p 3p	Homo sapiens - KPNA2	GID: 62388891	3838	A	765	1827	IF	99.8 / 99.9
CEMC7_RP_hgx2v1_pB27_A-71	5p 3p	Homo sapiens - KPNA4	GID: 339275982	3840	B	45	1233	IF	100.0 / 100.0
CEMC7_RP_hgx2v1_pB27_A-24	5p 3p	Homo sapiens - KPNA4	GID: 339275982	3840	B	231	1214	IF	100.0 / 100.0
CEMC7_RP_hgx2v1_pB27_A-57	5p 3p	Homo sapiens - KPNA4	GID: 339275982	3840	B	231	1214	IF	100.0 / 99.7
CEMC7_RP_hgx2v1_pB27_A-62	5p 3p	Homo sapiens - KPNA4	GID: 339275982	3840	B	333	1298	IF	100.0 / 100.0
CEMC7_RP_hgx2v1_pB27_A-30	5p 3p	Homo sapiens - KPNA6	GID: 118582282	23633	B	324	1444	IF	100.0 / 100.0
CEMC7_RP_hgx2v1_pB27_A-11	5p 3p	Homo sapiens - KPNA6	GID: 118582282	23633	B	762	1574	IF	100.0 / 100.0
CEMC7_RP_hgx2v1_pB27_A-25	5p 3p	Homo sapiens - KPNA6	GID: 118582282	23633	B	784	1526	OOF1	78.7 / 76.4
CEMC7_RP_hgx2v1_pB27_A-20	5p 3p	Homo sapiens - PRMT2 variant 1	GID: 46255048	3275	D	3	481	IF	99.8 / 100.0
CEMC7_RP_hgx2v1_pB27_A-75	5p 3p	Homo sapiens - PRMT2 variant 1	GID: 46255048	3275	D	3	481	IF	99.8 / 100.0
CEMC7_RP_hgx2v1_pB27_A-7	5p 3p	Homo sapiens - PRMT2 variant 1	GID: 46255048	3275	D	3	481	IF	99.8 / 99.7
CEMC7_RP_hgx2v1_pB27_A-54	5p 3p	Homo sapiens - RBM17	GID: 224549001	84991	D	366	1253	IF	100.0 / 100.0
CEMC7_RP_hgx2v1_pB27_A-69	5p 3p	Homo sapiens - SNRP70	GID: 57634537	6625	F	-28	464	IF	100.0 / 99.7
CEMC7_RP_hgx2v1_pB27_A-40	5p 3p	Homo sapiens - SNRP70	GID: 57634537	6625	F	-28	464	IF	100.0 / 100.0
CEMC7_RP_hgx2v1_pB27_A-63	5p 3p	Homo sapiens - SNRP70	GID: 57634537	6625	F	24	461	IF	99.8 / 100.0
CEMC7_RP_hgx2v1_pB27_A-72	5p 3p	Homo sapiens - SNRP70	GID: 57634537	6625	F	24	461	IF	99.0 / 100.0
CEMC7_RP_hgx2v1_pB27_A-59	5p 3p	Homo sapiens - SNRP70	GID: 57634537	6625	F	24	461	IF	100.0 / 100.0
CEMC7_RP_hgx2v1_pB27_A-52	5p 3p	Homo sapiens - SNRP70	GID: 57634537	6625	F	24	461	IF	100.0 / 99.7
CEMC7_RP_hgx2v1_pB27_A-44	5p 3p	Homo sapiens - SNRP70	GID: 57634537	6625	F	24	461	IF	100.0 / 96.6
CEMC7_RP_hgx2v1_pB27_A-51	5p 3p	Homo sapiens - SNRP70	GID: 57634537	6625	F	39	487	IF	100.0 / 100.0
CEMC7_RP_hgx2v1_pB27_A-18	5p 3p	Homo sapiens - SNRP70	GID: 57634537	6625	F	57	457	IF	100.0 / 100.0
CEMC7_RP_hgx2v1_pB27_A-22	5p	Homo sapiens - SNRP70	GID: 57634537	6625	F	78	466	IF	100.0
CEMC7_RP_hgx2v1_pB27_A-58	5p 3p	Homo sapiens - SNRP70	GID: 57634537	6625	F	78	466	IF	100.0 / 99.7
CEMC7_RP_hgx2v1_pB27_A-21	5p 3p	Homo sapiens - TIAL1	GID: 77695910	7073	D	87	903	IF	100.0 / 99.7
CEMC7_RP_hgx2v1_pB27_A-35	5p 3p	Homo sapiens - UHMK1	GID: 52851453	127933	D	249	1336	IF	99.8 / 99.7
CEMC7_RP_hgx2v1_pB27_A-68	5p 3p	Homo sapiens - UHMK1	GID: 52851453	127933	D	249	1336	IF	99.8 / 99.7
CEMC7_RP_hgx2v1_pB27_A-53	5p 3p	Homo sapiens - ZNF521	GID: 219801668	25925	F	69	799	IF	100.0 / 100.0
CEMC7_RP_hgx2v1_pB27_A-9	5p 3p	Homo sapiens - ZNF521	GID: 219801668	25925	F	102	997	IF	100.0 / 100.0
CEMC7_RP_hgx2v1_pB27_A-17	5p 3p	Homo sapiens - ZNF521	GID: 219801668	25925	F	102	801	IF	99.8 / 100.0
CEMC7_RP_hgx2v1_pB27_A-34	5p 3p	Homo sapiens - ZNF521	GID: 219801668	25925	F	108	1020	IF	100.0 / 100.0
CEMC7_RP_hgx2v1_pB27_A-70	5p 3p	Homo sapiens - ZNF521	GID: 219801668	25925	F	108	1020	IF	100.0 / 100.0
CEMC7_RP_hgx2v1_pB27_A-23	5p 3p	Homo sapiens - ZNF521	GID: 219801668	25925	F	420	1263	IF	100.0 / 100.0
CEMC7_RP_hgx2v1_pB27_A-77	5p 3p	Homo sapiens - ZNF521	GID: 219801668	25925	F	420	1263	IF	99.4 / 94.7

## Sheet: S3_HBMEC_RP
Homo sapiens - Splicing factor 1 (aa 1-441) vs human bone marrow endothelial cells
Clone Name	Type seq	Gene name (best match)	GenBank ID (NCBI)	Gene ID (NCBI)	Global PBS	Start	Stop	Frame	% Id 5p/3p
HBMEC_RP1_hgx2v1_pB27_A-244	5p 3p	Homo sapiens - ABL1	GID: 317108181	25	C	18	467	IF	100.0 / 100.0
HBMEC_RP1_hgx2v1_pB27_A-97	5p 3p	Homo sapiens - ABL1	GID: 317108181	25	C	18	467	IF	100.0 / 100.0
HBMEC_RP1_hgx2v1_pB27_A-147	5p	Homo sapiens - ABL1	GID: 317108181	25	C	57	no data	IF	93.7
HBMEC_RP1_hgx2v1_pB27_A-90	5p 3p	Homo sapiens - ABL2_B	GID: 209862798	27	A	219	1337	IF	99.4 / 100.0
HBMEC_RP1_hgx2v1_pB27_A-346	5p 3p	Homo sapiens - ABL2_B	GID: 209862798	27	A	219	1371	IF	99.8 / 97.8
HBMEC_RP1_hgx2v1_pB27_A-216	5p 3p	Homo sapiens - ABL2_B	GID: 209862798	27	A	225	1612	IF	100.0 / 99.8
HBMEC_RP1_hgx2v1_pB27_A-375	5p 3p	Homo sapiens - ABL2_B	GID: 209862798	27	A	225	1612	IF	100.0 / 100.0
HBMEC_RP1_hgx2v1_pB27_A-45	5p 3p	Homo sapiens - ABL2_B	GID: 209862798	27	A	252	1410	IF	100.0 / 99.8
HBMEC_RP1_hgx2v1_pB27_A-93	5p 3p	Homo sapiens - ABL2_B	GID: 209862798	27	A	264	1604	IF	99.4 / 100.0
HBMEC_RP1_hgx2v1_pB27_A-226	5p 3p	Homo sapiens - ABL2_B	GID: 209862798	27	A	267	1174	IF	100.0 / 100.0
HBMEC_RP1_hgx2v1_pB27_A-263	5p 3p	Homo sapiens - CENPI	GID: 41352696	2491	D	1185	1901	IF	99.4 / 100.0
HBMEC_RP1_hgx2v1_pB27_A-166	5p 3p	Homo sapiens - CLTC	GID: 568815718	1213	D	2646	3890	IF	100.0 / 100.0
HBMEC_RP1_hgx2v1_pB27_A-268	5p 3p	Homo sapiens - CLTC	GID: 568815718	1213	D	2820	5015	IF	99.7 / 100.0
HBMEC_RP1_hgx2v1_pB27_A-350	5p 3p	Homo sapiens - COL8A1	GID: 366392934	1295	D	1695	2411	IF	100.0 / 100.0
HBMEC_RP1_hgx2v1_pB27_A-218	5p 3p	Homo sapiens - DDX17	GID: 148613855	10521	B	525	2225	IF	100.0 / 99.7
HBMEC_RP1_hgx2v1_pB27_A-341	5p 3p	Homo sapiens - DDX17	GID: 148613855	10521	B	723	2215	IF	100.0 / 100.0
HBMEC_RP1_hgx2v1_pB27_A-107	5p 3p	Homo sapiens - DDX17	GID: 148613855	10521	B	744	1568	IF	98.5 / 98.5
HBMEC_RP1_hgx2v1_pB27_A-362	5p 3p	Homo sapiens - DDX17	GID: 148613855	10521	B	888	1760	IF	100.0 / 99.7
HBMEC_RP1_hgx2v1_pB27_A-342	5p 3p	Homo sapiens - DDX5	GID: 221139768	1655	B	126	1291	IF	98.8 / 98.8
HBMEC_RP1_hgx2v1_pB27_A-12	5p 3p	Homo sapiens - DDX5	GID: 221139768	1655	B	126	1291	IF	97.8 / 100.0
HBMEC_RP1_hgx2v1_pB27_A-5	5p	Homo sapiens - DDX5	GID: 221139768	1655	B	258	no data	OOF1	100.0
HBMEC_RP1_hgx2v1_pB27_A-366	5p 3p	Homo sapiens - DDX5	GID: 221139768	1655	B	642	2155	IF	100.0 / 99.6
HBMEC_RP1_hgx2v1_pB27_A-159	5p 3p	Homo sapiens - DDX5	GID: 221139768	1655	B	642	2155	IF	100.0 / 99.4
HBMEC_RP1_hgx2v1_pB27_A-181	5p 3p	Homo sapiens - HEY2	GID: 105990529	23493	E	150	570	IF	98.0 / 96.9
HBMEC_RP1_hgx2v1_pB27_A-108	5p 3p	Homo sapiens - HMG20A	GID: 21359925	10363	E	48	1503	IF	99.1 / 100.0
HBMEC_RP1_hgx2v1_pB27_A-224	5p 3p	Homo sapiens - HMG20A	GID: 21359925	10363	E	48	1503	IF	100.0 / 100.0
HBMEC_RP1_hgx2v1_pB27_A-51	5p	Homo sapiens - HNRNPAB	GID: 55956918	3182	A	126	no data	IF	100.0
HBMEC_RP1_hgx2v1_pB27_A-371	5p 3p	Homo sapiens - HNRNPAB	GID: 55956918	3182	A	348	1525	IF	100.0 / 100.0
HBMEC_RP1_hgx2v1_pB27_A-155	5p 3p	Homo sapiens - HNRNPAB	GID: 55956918	3182	A	348	1525	IF	100.0 / 100.0
HBMEC_RP1_hgx2v1_pB27_A-272	5p 3p	Homo sapiens - HNRNPAB	GID: 55956918	3182	A	351	1541	IF	100.0 / 100.0
HBMEC_RP1_hgx2v1_pB27_A-310	5p 3p	Homo sapiens - HNRNPAB	GID: 55956918	3182	A	369	1545	IF	99.8 / 98.9
HBMEC_RP1_hgx2v1_pB27_A-301	5p 3p	Homo sapiens - HNRNPAB	GID: 55956918	3182	A	369	1545	IF	99.8 / 98.4
HBMEC_RP1_hgx2v1_pB27_A-149	5p 3p	Homo sapiens - HNRNPAB	GID: 55956918	3182	A	369	1545	IF	100.0 / 98.5
HBMEC_RP1_hgx2v1_pB27_A-94	5p 3p	Homo sapiens - HNRNPAB	GID: 55956918	3182	A	387	1185	IF	100.0 / 98.8
HBMEC_RP1_hgx2v1_pB27_A-253	5p 3p	Homo sapiens - HNRNPAB	GID: 55956918	3182	A	387	1185	IF	99.5 / 100.0
HBMEC_RP1_hgx2v1_pB27_A-133	5p 3p	Homo sapiens - HNRNPAB	GID: 55956918	3182	A	399	1485	IF	99.5 / 99.7
HBMEC_RP1_hgx2v1_pB27_A-28	5p	Homo sapiens - HNRNPAB	GID: 55956918	3182	A	402	no data	IF	99.5
HBMEC_RP1_hgx2v1_pB27_A-111	5p 3p	Homo sapiens - HNRNPAB	GID: 55956918	3182	A	420	1258	IF	99.9 / 99.4
HBMEC_RP1_hgx2v1_pB27_A-196	5p 3p	Homo sapiens - HNRNPDL	GID: 332801091	9987	D	291	1191	IF	100.0 / 100.0
HBMEC_RP1_hgx2v1_pB27_A-256	5p 3p	Homo sapiens - HNRNPDL	GID: 332801091	9987	D	291	1191	IF	100.0 / 100.0
HBMEC_RP1_hgx2v1_pB27_A-9	5p	Homo sapiens - KDM4B	GID: 193083181	23030	D	1509	no data	IF	92.6
HBMEC_RP1_hgx2v1_pB27_A-104	5p 3p	Homo sapiens - KHDRBS1	GID: 428673534	10657	D	312	960	IF	99.7 / 99.4
HBMEC_RP1_hgx2v1_pB27_A-237	5p 3p	Homo sapiens - KHDRBS1	GID: 428673534	10657	D	435	1143	IF	100.0 / 100.0
HBMEC_RP1_hgx2v1_pB27_A-56	5p	Homo sapiens - KHDRBS3	GID: 4091773	10656	D	36	no data	IF	97.3
HBMEC_RP1_hgx2v1_pB27_A-347	5p 3p	Homo sapiens - KIAA0562	GID: 256017138	9731	B	1482	2477	IF	100.0 / 98.9
HBMEC_RP1_hgx2v1_pB27_A-255	5p 3p	Homo sapiens - KIAA0562	GID: 256017138	9731	B	2130	3197	IF	100.0 / 99.7
HBMEC_RP1_hgx2v1_pB27_A-31	5p 3p	Homo sapiens - KIAA0562	GID: 256017138	9731	B	2211	2613	IF	98.8 / 100.0
HBMEC_RP1_hgx2v1_pB27_A-355	5p 3p	Homo sapiens - KIAA0562	GID: 256017138	9731	B	2211	2613	IF	100.0 / 99.5
HBMEC_RP1_hgx2v1_pB27_A-80	5p 3p	Homo sapiens - KIAA0907	GID: 55741674	22889	B	-10	1055	IF	100.0 / 99.7
HBMEC_RP1_hgx2v1_pB27_A-282	5p 3p	Homo sapiens - KIAA0907	GID: 55741674	22889	B	3	1411	IF	84.1 / 69.6
HBMEC_RP1_hgx2v1_pB27_A-32	5p 3p	Homo sapiens - KIAA0907	GID: 55741674	22889	B	3	1352	IF	99.2 / 90.6
HBMEC_RP1_hgx2v1_pB27_A-39	5p 3p	Homo sapiens - KIAA0907	GID: 55741674	22889	B	3	1352	IF	98.9 / 98.8
HBMEC_RP1_hgx2v1_pB27_A-82	5p 3p	Homo sapiens - KIAA0907	GID: 55741674	22889	B	3	1352	IF	100.0 / 76.6
HBMEC_RP1_hgx2v1_pB27_A-114	5p 3p	Homo sapiens - KIAA0907	GID: 55741674	22889	B	3	1352	IF	100.0 / 94.2
HBMEC_RP1_hgx2v1_pB27_A-69	5p 3p	Homo sapiens - KIAA0907	GID: 55741674	22889	B	3	1352	IF	99.5 / 77.1
HBMEC_RP1_hgx2v1_pB27_A-151	5p 3p	Homo sapiens - KIAA0907	GID: 55741674	22889	B	3	1352	IF	99.7 / 94.2
HBMEC_RP1_hgx2v1_pB27_A-172	5p 3p	Homo sapiens - KIAA0907	GID: 55741674	22889	B	3	1352	IF	99.2 / 94.2
HBMEC_RP1_hgx2v1_pB27_A-115	5p 3p	Homo sapiens - KIAA0907	GID: 55741674	22889	B	3	1352	IF	100.0 / 76.8
HBMEC_RP1_hgx2v1_pB27_A-116	5p 3p	Homo sapiens - KIAA0907	GID: 55741674	22889	B	3	1352	IF	99.5 / 76.7
HBMEC_RP1_hgx2v1_pB27_A-204	5p 3p	Homo sapiens - KIAA0907	GID: 55741674	22889	B	3	1352	IF	100.0 / 94.2
HBMEC_RP1_hgx2v1_pB27_A-233	5p 3p	Homo sapiens - KIAA0907	GID: 55741674	22889	B	3	1352	IF	99.7 / 76.5
HBMEC_RP1_hgx2v1_pB27_A-176	5p 3p	Homo sapiens - KIAA0907	GID: 55741674	22889	B	3	1352	IF	100.0 / 76.9
HBMEC_RP1_hgx2v1_pB27_A-188	5p 3p	Homo sapiens - KIAA0907	GID: 55741674	22889	B	3	1352	IF	99.2 / 95.0
HBMEC_RP1_hgx2v1_pB27_A-3	5p 3p	Homo sapiens - KIAA0907	GID: 55741674	22889	B	3	2689	IF	99.4 / 64.1
HBMEC_RP1_hgx2v1_pB27_A-271	5p 3p	Homo sapiens - KIAA0907	GID: 55741674	22889	B	3	1352	IF	99.7 / 75.9
HBMEC_RP1_hgx2v1_pB27_A-248	5p 3p	Homo sapiens - KIAA0907	GID: 55741674	22889	B	3	1352	IF	99.7 / 76.3
HBMEC_RP1_hgx2v1_pB27_A-296	5p 3p	Homo sapiens - KIAA0907	GID: 55741674	22889	B	3	1352	IF	100.0 / 81.6
HBMEC_RP1_hgx2v1_pB27_A-295	5p 3p	Homo sapiens - KIAA0907	GID: 55741674	22889	B	3	1352	IF	100.0 / 81.8
HBMEC_RP1_hgx2v1_pB27_A-324	5p 3p	Homo sapiens - KIAA0907	GID: 55741674	22889	B	3	1352	IF	100.0 / 81.1
HBMEC_RP1_hgx2v1_pB27_A-311	5p 3p	Homo sapiens - KIAA0907	GID: 55741674	22889	B	3	1352	IF	100.0 / 81.9
HBMEC_RP1_hgx2v1_pB27_A-367	5p 3p	Homo sapiens - KIAA0907	GID: 55741674	22889	B	3	1352	IF	100.0 / 81.8
HBMEC_RP1_hgx2v1_pB27_A-327	5p 3p	Homo sapiens - KIAA0907	GID: 55741674	22889	B	3	1352	IF	100.0 / 81.9
HBMEC_RP1_hgx2v1_pB27_A-91	5p 3p	Homo sapiens - KIAA0907	GID: 55741674	22889	B	633	1349	IF	100.0 / 75.5
HBMEC_RP1_hgx2v1_pB27_A-53	5p 3p	Homo sapiens - KPNA1	GID: 222144292	3836	A	63	2199	IF	99.7 / 100.0
HBMEC_RP1_hgx2v1_pB27_A-197	5p 3p	Homo sapiens - KPNA1	GID: 222144292	3836	A	297	1283	IF	100.0 / 100.0
HBMEC_RP1_hgx2v1_pB27_A-20	5p 3p	Homo sapiens - KPNA1	GID: 222144292	3836	A	297	1283	IF	100.0 / 100.0
HBMEC_RP1_hgx2v1_pB27_A-146	5p 3p	Homo sapiens - KPNA1	GID: 222144292	3836	A	363	1487	IF	99.7 / 100.0
HBMEC_RP1_hgx2v1_pB27_A-186	5p 3p	Homo sapiens - KPNA1	GID: 222144292	3836	A	363	1487	IF	99.7 / 100.0
HBMEC_RP1_hgx2v1_pB27_A-334	5p 3p	Homo sapiens - KPNA1	GID: 222144292	3836	A	363	1487	IF	100.0 / 99.3
HBMEC_RP1_hgx2v1_pB27_A-34	5p 3p	Homo sapiens - KPNA1	GID: 222144292	3836	A	582	1838	IF	100.0 / 99.7
HBMEC_RP1_hgx2v1_pB27_A-273	5p 3p	Homo sapiens - KPNA1	GID: 222144292	3836	A	582	1838	IF	95.5 / 99.4
HBMEC_RP1_hgx2v1_pB27_A-128	5p 3p	Homo sapiens - KPNA1	GID: 222144292	3836	A	621	1471	IF	100.0 / 98.1
HBMEC_RP1_hgx2v1_pB27_A-349	5p 3p	Homo sapiens - KPNA1	GID: 222144292	3836	A	621	1471	IF	100.0 / 99.5
HBMEC_RP1_hgx2v1_pB27_A-368	5p 3p	Homo sapiens - KPNA1	GID: 222144292	3836	A	621	1471	IF	100.0 / 100.0
HBMEC_RP1_hgx2v1_pB27_A-35	5p 3p	Homo sapiens - KPNA1	GID: 222144292	3836	A	687	1513	IF	93.8 / 99.4
HBMEC_RP1_hgx2v1_pB27_A-370	5p 3p	Homo sapiens - KPNA1	GID: 222144292	3836	A	741	1837	IF	99.8 / 99.8
HBMEC_RP1_hgx2v1_pB27_A-232	5p 3p	Homo sapiens - KPNA1	GID: 222144292	3836	A	753	1838	IF	100.0 / 99.7
HBMEC_RP1_hgx2v1_pB27_A-323	5p 3p	Homo sapiens - KPNA1	GID: 222144292	3836	A	753	1838	IF	100.0 / 98.8
HBMEC_RP1_hgx2v1_pB27_A-79	3p	Homo sapiens - KPNA2	GID: 62388891	3838	A	no data	1819	??	99.7
HBMEC_RP1_hgx2v1_pB27_A-213	5p 3p	Homo sapiens - KPNA2	GID: 62388891	3838	A	111	1862	IF	100.0 / 67.3
HBMEC_RP1_hgx2v1_pB27_A-44	5p 3p	Homo sapiens - KPNA2	GID: 62388891	3838	A	132	1620	IF	97.9 / 98.6
HBMEC_RP1_hgx2v1_pB27_A-37	5p 3p	Homo sapiens - KPNA2	GID: 62388891	3838	A	222	1887	IF	97.3 / 59.1
HBMEC_RP1_hgx2v1_pB27_A-377	5p 3p	Homo sapiens - KPNA2	GID: 62388891	3838	A	222	1827	IF	100.0 / 100.0
HBMEC_RP1_hgx2v1_pB27_A-25	5p 3p	Homo sapiens - KPNA2	GID: 62388891	3838	A	300	1859	IF	100.0 / 76.6
HBMEC_RP1_hgx2v1_pB27_A-47	5p 3p	Homo sapiens - KPNA2	GID: 62388891	3838	A	333	1820	IF	99.7 / 99.8
HBMEC_RP1_hgx2v1_pB27_A-360	5p 3p	Homo sapiens - KPNA2	GID: 62388891	3838	A	333	1820	IF	99.8 / 100.0
HBMEC_RP1_hgx2v1_pB27_A-19	5p	Homo sapiens - KPNA2	GID: 62388891	3838	A	594	no data	IF	100.0
HBMEC_RP1_hgx2v1_pB27_A-88	5p 3p	Homo sapiens - KPNA2	GID: 62388891	3838	A	594	1850	IF	99.2 / 100.0
HBMEC_RP1_hgx2v1_pB27_A-73	5p 3p	Homo sapiens - KPNA2	GID: 62388891	3838	A	594	1850	IF	100.0 / 100.0
HBMEC_RP1_hgx2v1_pB27_A-376	5p 3p	Homo sapiens - KPNA2	GID: 62388891	3838	A	594	1850	IF	100.0 / 100.0
HBMEC_RP1_hgx2v1_pB27_A-356	5p 3p	Homo sapiens - KPNA2	GID: 62388891	3838	A	637	1763	OOF1	99.8 / 100.0
HBMEC_RP1_hgx2v1_pB27_A-243	5p 3p	Homo sapiens - KPNA2	GID: 62388891	3838	A	693	1870	IF	99.7 / 66.1
HBMEC_RP1_hgx2v1_pB27_A-142	5p 3p	Homo sapiens - KPNA2	GID: 62388891	3838	A	717	1560	IF	99.7 / 99.2
HBMEC_RP1_hgx2v1_pB27_A-190	5p 3p	Homo sapiens - KPNA2	GID: 62388891	3838	A	717	1560	IF	98.9 / 98.8
HBMEC_RP1_hgx2v1_pB27_A-308	5p 3p	Homo sapiens - KPNA2	GID: 62388891	3838	A	717	1560	IF	99.8 / 99.8
HBMEC_RP1_hgx2v1_pB27_A-380	5p 3p	Homo sapiens - KPNA2	GID: 62388891	3838	A	717	1861	IF	99.8 / 86.6
HBMEC_RP1_hgx2v1_pB27_A-361	5p 3p	Homo sapiens - KPNA2	GID: 62388891	3838	A	717	1560	IF	99.8 / 99.3
HBMEC_RP1_hgx2v1_pB27_A-158	5p 3p	Homo sapiens - KPNA2	GID: 62388891	3838	A	717	1871	IF	99.4 / 61.5
HBMEC_RP1_hgx2v1_pB27_A-101	5p 3p	Homo sapiens - KPNA2	GID: 62388891	3838	A	720	1855	IF	99.7 / 100.0
HBMEC_RP1_hgx2v1_pB27_A-195	5p 3p	Homo sapiens - KPNA2	GID: 62388891	3838	A	720	1855	IF	99.7 / 100.0
HBMEC_RP1_hgx2v1_pB27_A-169	5p 3p	Homo sapiens - KPNA2	GID: 62388891	3838	A	720	1827	IF	100.0 / 100.0
HBMEC_RP1_hgx2v1_pB27_A-103	5p 3p	Homo sapiens - KPNA2	GID: 62388891	3838	A	750	1858	IF	98.9 / 94.2
HBMEC_RP1_hgx2v1_pB27_A-138	5p 3p	Homo sapiens - KPNA2	GID: 62388891	3838	A	750	1858	IF	99.7 / 97.0
HBMEC_RP1_hgx2v1_pB27_A-203	5p 3p	Homo sapiens - KPNA2	GID: 62388891	3838	A	750	1858	IF	99.6 / 96.2
HBMEC_RP1_hgx2v1_pB27_A-208	5p 3p	Homo sapiens - KPNA2	GID: 62388891	3838	A	750	1858	IF	99.7 / 96.9
HBMEC_RP1_hgx2v1_pB27_A-351	5p 3p	Homo sapiens - KPNA2	GID: 62388891	3838	A	750	1858	IF	99.8 / 89.7
HBMEC_RP1_hgx2v1_pB27_A-288	5p 3p	Homo sapiens - KPNA2	GID: 62388891	3838	A	750	1858	IF	99.8 / 97.2
HBMEC_RP1_hgx2v1_pB27_A-374	5p 3p	Homo sapiens - KPNA3	GID: 221316763	3839	B	205	1396	OOF1	99.8 / 99.4
HBMEC_RP1_hgx2v1_pB27_A-331	5p 3p	Homo sapiens - KPNA3	GID: 221316763	3839	B	205	1396	OOF1	99.8 / 100.0
HBMEC_RP1_hgx2v1_pB27_A-359	5p 3p	Homo sapiens - KPNA3	GID: 221316763	3839	B	726	1340	IF	100.0 / 99.2
HBMEC_RP1_hgx2v1_pB27_A-217	5p 3p	Homo sapiens - KPNA3	GID: 221316763	3839	B	726	1340	IF	100.0 / 100.0
HBMEC_RP1_hgx2v1_pB27_A-206	5p 3p	Homo sapiens - KPNA3	GID: 221316763	3839	B	726	1340	IF	100.0 / 100.0
HBMEC_RP1_hgx2v1_pB27_A-257	5p 3p	Homo sapiens - KPNA5	GID: 39812228	3841	D	747	1944	IF	99.7 / 99.7
HBMEC_RP1_hgx2v1_pB27_A-247	5p 3p	Homo sapiens - KPNA5	GID: 39812228	3841	D	747	1944	IF	99.7 / 99.4
HBMEC_RP1_hgx2v1_pB27_A-157	5p 3p	Homo sapiens - KPNA6	GID: 118582282	23633	A	-16	1225	IF	100.0 / 100.0
HBMEC_RP1_hgx2v1_pB27_A-71	5p 3p	Homo sapiens - KPNA6	GID: 118582282	23633	A	-16	1225	IF	99.5 / 100.0
HBMEC_RP1_hgx2v1_pB27_A-57	5p 3p	Homo sapiens - KPNA6	GID: 118582282	23633	A	-16	1225	IF	98.9 / 100.0
HBMEC_RP1_hgx2v1_pB27_A-235	3p	Homo sapiens - KPNA6	GID: 118582282	23633	A	no data	1559	??	99.2
HBMEC_RP1_hgx2v1_pB27_A-315	5p 3p	Homo sapiens - KPNA6	GID: 118582282	23633	A	126	1221	IF	100.0 / 100.0
HBMEC_RP1_hgx2v1_pB27_A-302	5p 3p	Homo sapiens - KPNA6	GID: 118582282	23633	A	186	1229	IF	99.6 / 97.5
HBMEC_RP1_hgx2v1_pB27_A-326	5p 3p	Homo sapiens - KPNA6	GID: 118582282	23633	A	186	1229	IF	100.0 / 98.7
HBMEC_RP1_hgx2v1_pB27_A-321	5p 3p	Homo sapiens - KPNA6	GID: 118582282	23633	A	186	1229	IF	99.2 / 100.0
HBMEC_RP1_hgx2v1_pB27_A-281	5p 3p	Homo sapiens - KPNA6	GID: 118582282	23633	A	186	1229	IF	100.0 / 100.0
HBMEC_RP1_hgx2v1_pB27_A-207	5p 3p	Homo sapiens - KPNA6	GID: 118582282	23633	A	186	1229	IF	100.0 / 100.0
HBMEC_RP1_hgx2v1_pB27_A-153	5p 3p	Homo sapiens - KPNA6	GID: 118582282	23633	A	186	1229	IF	99.5 / 100.0
HBMEC_RP1_hgx2v1_pB27_A-52	5p	Homo sapiens - KPNA6	GID: 118582282	23633	A	186	no data	IF	100.0
HBMEC_RP1_hgx2v1_pB27_A-304	5p 3p	Homo sapiens - KPNA6	GID: 118582282	23633	A	255	1225	IF	100.0 / 100.0
HBMEC_RP1_hgx2v1_pB27_A-246	5p 3p	Homo sapiens - KPNA6	GID: 118582282	23633	A	255	1225	IF	100.0 / 100.0
HBMEC_RP1_hgx2v1_pB27_A-236	5p 3p	Homo sapiens - KPNA6	GID: 118582282	23633	A	255	1225	IF	100.0 / 99.8
HBMEC_RP1_hgx2v1_pB27_A-209	5p 3p	Homo sapiens - KPNA6	GID: 118582282	23633	A	255	1225	IF	100.0 / 100.0
HBMEC_RP1_hgx2v1_pB27_A-26	5p 3p	Homo sapiens - KPNA6	GID: 118582282	23633	A	255	1225	IF	100.0 / 100.0
HBMEC_RP1_hgx2v1_pB27_A-353	5p 3p	Homo sapiens - KPNA6	GID: 118582282	23633	A	258	1465	IF	100.0 / 99.6
HBMEC_RP1_hgx2v1_pB27_A-336	5p 3p	Homo sapiens - KPNA6	GID: 118582282	23633	A	258	1465	IF	100.0 / 99.9
HBMEC_RP1_hgx2v1_pB27_A-122	5p 3p	Homo sapiens - KPNA6	GID: 118582282	23633	A	258	1465	IF	99.6 / 99.7
HBMEC_RP1_hgx2v1_pB27_A-60	5p 3p	Homo sapiens - KPNA6	GID: 118582282	23633	A	258	1465	IF	100.0 / 100.0
HBMEC_RP1_hgx2v1_pB27_A-68	5p 3p	Homo sapiens - KPNA6	GID: 118582282	23633	A	258	1465	IF	100.0 / 99.7
HBMEC_RP1_hgx2v1_pB27_A-22	5p 3p	Homo sapiens - KPNA6	GID: 118582282	23633	A	258	1465	IF	98.9 / 99.7
HBMEC_RP1_hgx2v1_pB27_A-365	5p 3p	Homo sapiens - KPNA6	GID: 118582282	23633	A	438	1513	IF	100.0 / 99.7
HBMEC_RP1_hgx2v1_pB27_A-139	5p 3p	Homo sapiens - KPNA6	GID: 118582282	23633	A	438	1513	IF	99.7 / 100.0
HBMEC_RP1_hgx2v1_pB27_A-87	5p 3p	Homo sapiens - KPNA6	GID: 118582282	23633	A	438	1513	IF	100.0 / 100.0
HBMEC_RP1_hgx2v1_pB27_A-29	5p	Homo sapiens - KPNA6	GID: 118582282	23633	A	438	no data	IF	99.5
HBMEC_RP1_hgx2v1_pB27_A-118	5p 3p	Homo sapiens - KPNA6	GID: 118582282	23633	A	543	1729	IF	99.9 / 100.0
HBMEC_RP1_hgx2v1_pB27_A-50	5p 3p	Homo sapiens - KPNA6	GID: 118582282	23633	A	543	1729	IF	100.0 / 98.8
HBMEC_RP1_hgx2v1_pB27_A-134	5p 3p	Homo sapiens - KPNA6	GID: 118582282	23633	A	658	1639	OOF1	98.9 / 100.0
HBMEC_RP1_hgx2v1_pB27_A-293	5p 3p	Homo sapiens - KPNA6	GID: 118582282	23633	A	702	1374	IF	100.0 / 98.8
HBMEC_RP1_hgx2v1_pB27_A-220	5p 3p	Homo sapiens - KPNA6	GID: 118582282	23633	A	702	1374	IF	99.7 / 100.0
HBMEC_RP1_hgx2v1_pB27_A-165	5p 3p	Homo sapiens - KPNA6	GID: 118582282	23633	A	702	1374	IF	100.0 / 99.0
HBMEC_RP1_hgx2v1_pB27_A-352	5p 3p	Homo sapiens - KPNA6	GID: 118582282	23633	A	726	1446	IF	100.0 / 99.6
HBMEC_RP1_hgx2v1_pB27_A-344	5p 3p	Homo sapiens - KPNA6	GID: 118582282	23633	A	726	1446	IF	100.0 / 99.0
HBMEC_RP1_hgx2v1_pB27_A-170	5p 3p	Homo sapiens - KPNA6	GID: 118582282	23633	A	728	1446	OOF2	98.5 / 100.0
HBMEC_RP1_hgx2v1_pB27_A-214	5p 3p	Homo sapiens - KPNA6	GID: 118582282	23633	A	733	1341	OOF1	99.7 / 100.0
HBMEC_RP1_hgx2v1_pB27_A-178	5p	Homo sapiens - KPNA6	GID: 118582282	23633	A	735	no data	IF	98.4
HBMEC_RP1_hgx2v1_pB27_A-305	5p 3p	Homo sapiens - MAD2L2	GID: 187960078	10459	B	-134	633	OOF2	98.5 / 99.1
HBMEC_RP1_hgx2v1_pB27_A-289	5p 3p	Homo sapiens - MAD2L2	GID: 187960078	10459	B	-134	633	OOF2	98.2 / 99.9
HBMEC_RP1_hgx2v1_pB27_A-161	5p 3p	Homo sapiens - MAD2L2	GID: 187960078	10459	B	-134	633	OOF2	96.9 / 99.7
HBMEC_RP1_hgx2v1_pB27_A-280	5p 3p	Homo sapiens - MAD2L2	GID: 187960078	10459	B	-133	633	IF	97.8 / 100.0
HBMEC_RP1_hgx2v1_pB27_A-270	5p 3p	Homo sapiens - MSI2	GID: 25121991	124540	D	249	1046	IF	100.0 / 100.0
HBMEC_RP1_hgx2v1_pB27_A-66	5p 3p	Homo sapiens - NUP155	GID: 509155834	9631	D	2943	4016	IF	99.2 / 99.7
HBMEC_RP1_hgx2v1_pB27_A-112	5p 3p	Homo sapiens - PHF19	GID: 558472763	26147	D	66	1040	IF	99.2 / 99.8
HBMEC_RP1_hgx2v1_pB27_A-309	5p 3p	Homo sapiens - PRMT2 variant 1	GID: 46255048	3275	A	-19	775	IF	98.6 / 89.3
HBMEC_RP1_hgx2v1_pB27_A-191	3p	Homo sapiens - PRMT2 variant 1	GID: 46255048	3275	A	no data	959	??	99.4
HBMEC_RP1_hgx2v1_pB27_A-92	5p 3p	Homo sapiens - PRMT2 variant 1	GID: 46255048	3275	A	51	960	IF	93.5 / 97.7
HBMEC_RP1_hgx2v1_pB27_A-136	5p 3p	Homo sapiens - PRMT2 variant 1	GID: 46255048	3275	A	66	738	IF	98.3 / 97.3
HBMEC_RP1_hgx2v1_pB27_A-143	5p 3p	Homo sapiens - PRMT2 variant 1	GID: 46255048	3275	A	66	738	IF	97.1 / 98.1
HBMEC_RP1_hgx2v1_pB27_A-14	5p 3p	Homo sapiens - PRMT2 variant 1	GID: 46255048	3275	A	75	889	IF	100.0 / 100.0
HBMEC_RP1_hgx2v1_pB27_A-15	5p 3p	Homo sapiens - PRMT2 variant 1	GID: 46255048	3275	A	75	889	IF	99.9 / 100.0
HBMEC_RP1_hgx2v1_pB27_A-27	5p 3p	Homo sapiens - PRMT2 variant 1	GID: 46255048	3275	A	75	889	IF	99.9 / 100.0
HBMEC_RP1_hgx2v1_pB27_A-333	5p 3p	Homo sapiens - PRMT2 variant 1	GID: 46255048	3275	A	96	873	IF	93.8 / 90.1
HBMEC_RP1_hgx2v1_pB27_A-338	5p 3p	Homo sapiens - PSMD11	GID: 394953907	5717	F	90	1121	IF	100.0 / 99.7
HBMEC_RP1_hgx2v1_pB27_A-85	5p 3p	Homo sapiens - RBM17	GID: 224549001	84991	B	588	1409	IF	98.5 / 99.1
HBMEC_RP1_hgx2v1_pB27_A-154	5p 3p	Homo sapiens - RBM17	GID: 224549001	84991	B	588	1409	IF	97.1 / 99.7
HBMEC_RP1_hgx2v1_pB27_A-194	5p 3p	Homo sapiens - RBM17	GID: 224549001	84991	B	588	1227	IF	100.0 / 100.0
HBMEC_RP1_hgx2v1_pB27_A-231	5p 3p	Homo sapiens - RBM17	GID: 224549001	84991	B	618	1256	IF	100.0 / 99.7
HBMEC_RP1_hgx2v1_pB27_A-16	5p	Homo sapiens - RBM17	GID: 224549001	84991	B	708	no data	IF	100.0
HBMEC_RP1_hgx2v1_pB27_A-223	5p 3p	Homo sapiens - RBM5	GID: 354459373	10181	D	819	1584	IF	100.0 / 100.0
HBMEC_RP1_hgx2v1_pB27_A-372	5p 3p	Homo sapiens - RBMS2	GID: 211938419	5939	D	141	813	IF	100.0 / 94.6
HBMEC_RP1_hgx2v1_pB27_A-72	5p 3p	Homo sapiens - RBPMS	GID: 513126872	11030	D	-52	429	IF	99.1 / 92.0
HBMEC_RP1_hgx2v1_pB27_A-83	5p	Homo sapiens - SCP2	GID: 302344758	6342	D	-100	no data	IF	99.5
HBMEC_RP1_hgx2v1_pB27_A-120	5p 3p	Homo sapiens - SCP2	GID: 302344758	6342	D	-100	1434	IF	99.7 / 100.0
HBMEC_RP1_hgx2v1_pB27_A-329	5p 3p	Homo sapiens - SNRP70	GID: 57634537	6625	F	-133	466	IF	100.0 / 98.8
HBMEC_RP1_hgx2v1_pB27_A-187	5p 3p	Homo sapiens - SNRP70	GID: 57634537	6625	F	-106	583	IF	100.0 / 92.5
HBMEC_RP1_hgx2v1_pB27_A-332	5p 3p	Homo sapiens - SNRP70	GID: 57634537	6625	F	-97	460	IF	100.0 / 100.0
HBMEC_RP1_hgx2v1_pB27_A-192	5p 3p	Homo sapiens - SNRP70	GID: 57634537	6625	F	-67	462	IF	99.7 / 99.5
HBMEC_RP1_hgx2v1_pB27_A-174	5p 3p	Homo sapiens - SNRP70	GID: 57634537	6625	F	-28	597	IF	99.4 / 94.2
HBMEC_RP1_hgx2v1_pB27_A-113	5p 3p	Homo sapiens - SNRP70	GID: 57634537	6625	F	6	537	IF	85.3 / 98.5
HBMEC_RP1_hgx2v1_pB27_A-318	5p 3p	Homo sapiens - SNRP70	GID: 57634537	6625	F	6	537	IF	99.2 / 99.0
HBMEC_RP1_hgx2v1_pB27_A-95	5p 3p	Homo sapiens - SNRP70	GID: 57634537	6625	F	36	463	IF	100.0 / 91.4
HBMEC_RP1_hgx2v1_pB27_A-141	5p 3p	Homo sapiens - SNRP70	GID: 57634537	6625	F	36	463	IF	99.4 / 98.3
HBMEC_RP1_hgx2v1_pB27_A-175	5p 3p	Homo sapiens - SNRP70	GID: 57634537	6625	F	36	463	IF	100.0 / 99.7
HBMEC_RP1_hgx2v1_pB27_A-230	5p 3p	Homo sapiens - SNRP70	GID: 57634537	6625	F	36	463	IF	99.9 / 100.0
HBMEC_RP1_hgx2v1_pB27_A-84	5p 3p	Homo sapiens - SNRP70	GID: 57634537	6625	F	36	463	IF	99.9 / 95.2
HBMEC_RP1_hgx2v1_pB27_A-86	5p 3p	Homo sapiens - SNRP70	GID: 57634537	6625	F	36	463	IF	100.0 / 100.0
HBMEC_RP1_hgx2v1_pB27_A-33	5p 3p	Homo sapiens - SNRP70	GID: 57634537	6625	F	36	463	IF	100.0 / 100.0
HBMEC_RP1_hgx2v1_pB27_A-177	5p 3p	Homo sapiens - SNRP70	GID: 57634537	6625	F	219	462	IF	98.4 / 99.4
HBMEC_RP1_hgx2v1_pB27_A-325	5p 3p	Homo sapiens - TGS1	GID: 15077007	96764	D	189	846	IF	100.0 / 98.8
HBMEC_RP1_hgx2v1_pB27_A-164	5p 3p	Homo sapiens - TIAL1	GID: 77695910	7073	D	-37	966	IF	99.9 / 100.0
HBMEC_RP1_hgx2v1_pB27_A-125	5p 3p	Homo sapiens - TPR	GID: 114155141	7175	D	3324	3971	IF	98.3 / 99.7
HBMEC_RP1_hgx2v1_pB27_A-183	5p 3p	Homo sapiens - U2AF2	GID: 60279266	11338	A	265	1544	OOF1	100.0 / 100.0
HBMEC_RP1_hgx2v1_pB27_A-184	5p 3p	Homo sapiens - U2AF2	GID: 60279266	11338	A	265	1544	OOF1	99.5 / 99.7
HBMEC_RP1_hgx2v1_pB27_A-330	5p 3p	Homo sapiens - U2AF2	GID: 60279266	11338	A	343	1569	OOF1	100.0 / 99.0
HBMEC_RP1_hgx2v1_pB27_A-202	5p 3p	Homo sapiens - U2AF2	GID: 60279266	11338	A	483	1441	IF	100.0 / 98.8
HBMEC_RP1_hgx2v1_pB27_A-269	5p 3p	Homo sapiens - U2AF2	GID: 60279266	11338	A	483	1441	IF	100.0 / 99.7
HBMEC_RP1_hgx2v1_pB27_A-152	5p 3p	Homo sapiens - U2AF2	GID: 60279266	11338	A	577	1542	OOF1	99.6 / 97.0
HBMEC_RP1_hgx2v1_pB27_A-240	5p 3p	Homo sapiens - U2AF2	GID: 60279266	11338	A	577	1542	OOF1	100.0 / 100.0
HBMEC_RP1_hgx2v1_pB27_A-98	5p 3p	Homo sapiens - U2AF2	GID: 60279266	11338	A	577	1542	OOF1	100.0 / 100.0
HBMEC_RP1_hgx2v1_pB27_A-129	5p 3p	Homo sapiens - U2AF2	GID: 60279266	11338	A	577	1542	OOF1	98.4 / 99.7
HBMEC_RP1_hgx2v1_pB27_A-144	5p 3p	Homo sapiens - U2AF2	GID: 60279266	11338	A	577	1542	OOF1	100.0 / 98.7
HBMEC_RP1_hgx2v1_pB27_A-265	5p 3p	Homo sapiens - U2AF2	GID: 60279266	11338	A	577	1542	OOF1	99.7 / 100.0
HBMEC_RP1_hgx2v1_pB27_A-267	5p 3p	Homo sapiens - U2AF2	GID: 60279266	11338	A	577	1542	OOF1	99.8 / 100.0
HBMEC_RP1_hgx2v1_pB27_A-261	5p 3p	Homo sapiens - U2AF2	GID: 60279266	11338	A	577	1542	OOF1	100.0 / 95.8
HBMEC_RP1_hgx2v1_pB27_A-10	5p 3p	Homo sapiens - U2AF2	GID: 60279266	11338	A	577	1542	OOF1	99.9 / 99.4
HBMEC_RP1_hgx2v1_pB27_A-180	5p 3p	Homo sapiens - U2AF2	GID: 60279266	11338	A	585	1411	IF	99.0 / 100.0
HBMEC_RP1_hgx2v1_pB27_A-124	5p 3p	Homo sapiens - U2AF2	GID: 60279266	11338	A	585	1411	IF	98.9 / 100.0
HBMEC_RP1_hgx2v1_pB27_A-105	5p 3p	Homo sapiens - U2AF2	GID: 60279266	11338	A	590	1386	OOF2	99.1 / 100.0
HBMEC_RP1_hgx2v1_pB27_A-320	5p 3p	Homo sapiens - U2AF2	GID: 60279266	11338	A	590	1386	OOF2	97.7 / 97.4
HBMEC_RP1_hgx2v1_pB27_A-343	5p 3p	Homo sapiens - U2AF2	GID: 60279266	11338	A	590	1386	OOF2	97.7 / 97.8
HBMEC_RP1_hgx2v1_pB27_A-369	5p 3p	Homo sapiens - U2AF2	GID: 60279266	11338	A	590	1386	OOF2	97.6 / 96.3
HBMEC_RP1_hgx2v1_pB27_A-298	5p 3p	Homo sapiens - U2AF2	GID: 60279266	11338	A	590	1386	OOF2	97.7 / 95.2
HBMEC_RP1_hgx2v1_pB27_A-205	5p 3p	Homo sapiens - U2AF2	GID: 60279266	11338	A	592	1564	OOF1	99.9 / 99.4
HBMEC_RP1_hgx2v1_pB27_A-238	5p 3p	Homo sapiens - U2AF2	GID: 60279266	11338	A	592	1564	OOF1	99.7 / 77.2
HBMEC_RP1_hgx2v1_pB27_A-36	5p 3p	Homo sapiens - U2AF2	GID: 60279266	11338	A	592	1564	OOF1	100.0 / 98.8
HBMEC_RP1_hgx2v1_pB27_A-58	5p 3p	Homo sapiens - U2AF2	GID: 60279266	11338	A	592	1564	OOF1	99.5 / 95.3
HBMEC_RP1_hgx2v1_pB27_A-379	5p 3p	Homo sapiens - U2AF2	GID: 60279266	11338	A	592	1564	OOF1	97.7 / 99.2
HBMEC_RP1_hgx2v1_pB27_A-30	5p 3p	Homo sapiens - U2AF2	GID: 60279266	11338	A	596	1443	OOF2	99.5 / 100.0
HBMEC_RP1_hgx2v1_pB27_A-314	5p 3p	Homo sapiens - U2AF2	GID: 60279266	11338	A	596	1443	OOF2	97.6 / 97.4
HBMEC_RP1_hgx2v1_pB27_A-254	5p 3p	Homo sapiens - U2AF2	GID: 60279266	11338	A	596	1443	OOF2	100.0 / 100.0
HBMEC_RP1_hgx2v1_pB27_A-150	5p 3p	Homo sapiens - U2AF2	GID: 60279266	11338	A	605	1564	OOF2	99.2 / 100.0
HBMEC_RP1_hgx2v1_pB27_A-18	5p 3p	Homo sapiens - U2AF2	GID: 60279266	11338	A	605	1564	OOF2	99.5 / 97.9
HBMEC_RP1_hgx2v1_pB27_A-162	5p 3p	Homo sapiens - U2AF2	GID: 60279266	11338	A	608	1399	OOF2	98.1 / 99.1
HBMEC_RP1_hgx2v1_pB27_A-179	5p 3p	Homo sapiens - U2AF2	GID: 60279266	11338	A	608	1507	OOF2	98.5 / 95.3
HBMEC_RP1_hgx2v1_pB27_A-189	5p 3p	Homo sapiens - U2AF2	GID: 60279266	11338	A	608	1399	OOF2	98.1 / 99.1
HBMEC_RP1_hgx2v1_pB27_A-212	5p 3p	Homo sapiens - U2AF2	GID: 60279266	11338	A	608	1399	OOF2	100.0 / 100.0
HBMEC_RP1_hgx2v1_pB27_A-211	5p 3p	Homo sapiens - U2AF2	GID: 60279266	11338	A	608	1507	OOF2	100.0 / 64.5
HBMEC_RP1_hgx2v1_pB27_A-222	5p 3p	Homo sapiens - U2AF2	GID: 60279266	11338	A	608	1507	OOF2	99.7 / 93.5
HBMEC_RP1_hgx2v1_pB27_A-225	5p 3p	Homo sapiens - U2AF2	GID: 60279266	11338	A	608	1399	OOF2	99.7 / 99.6
HBMEC_RP1_hgx2v1_pB27_A-38	5p 3p	Homo sapiens - U2AF2	GID: 60279266	11338	A	608	1399	OOF2	98.7 / 99.8
HBMEC_RP1_hgx2v1_pB27_A-41	5p	Homo sapiens - U2AF2	GID: 60279266	11338	A	608	no data	OOF2	100.0
HBMEC_RP1_hgx2v1_pB27_A-59	5p 3p	Homo sapiens - U2AF2	GID: 60279266	11338	A	608	1507	OOF2	100.0 / 84.5
HBMEC_RP1_hgx2v1_pB27_A-61	5p 3p	Homo sapiens - U2AF2	GID: 60279266	11338	A	608	1399	OOF2	99.1 / 100.0
HBMEC_RP1_hgx2v1_pB27_A-99	5p 3p	Homo sapiens - U2AF2	GID: 60279266	11338	A	608	1399	OOF2	100.0 / 99.7
HBMEC_RP1_hgx2v1_pB27_A-109	5p 3p	Homo sapiens - U2AF2	GID: 60279266	11338	A	608	1507	OOF2	99.4 / 65.4
HBMEC_RP1_hgx2v1_pB27_A-319	5p 3p	Homo sapiens - U2AF2	GID: 60279266	11338	A	608	1399	OOF2	97.7 / 97.6
HBMEC_RP1_hgx2v1_pB27_A-316	5p 3p	Homo sapiens - U2AF2	GID: 60279266	11338	A	608	1399	OOF2	97.6 / 97.3
HBMEC_RP1_hgx2v1_pB27_A-312	5p 3p	Homo sapiens - U2AF2	GID: 60279266	11338	A	608	1567	OOF2	97.6 / 97.1
HBMEC_RP1_hgx2v1_pB27_A-354	5p 3p	Homo sapiens - U2AF2	GID: 60279266	11338	A	608	1399	OOF2	97.7 / 97.7
HBMEC_RP1_hgx2v1_pB27_A-340	5p 3p	Homo sapiens - U2AF2	GID: 60279266	11338	A	608	1567	OOF2	97.7 / 97.2
HBMEC_RP1_hgx2v1_pB27_A-328	5p 3p	Homo sapiens - U2AF2	GID: 60279266	11338	A	608	1507	OOF2	97.7 / 98.2
HBMEC_RP1_hgx2v1_pB27_A-364	5p 3p	Homo sapiens - U2AF2	GID: 60279266	11338	A	608	1399	OOF2	97.7 / 97.6
HBMEC_RP1_hgx2v1_pB27_A-363	5p 3p	Homo sapiens - U2AF2	GID: 60279266	11338	A	608	1399	OOF2	97.7 / 97.4
HBMEC_RP1_hgx2v1_pB27_A-259	5p 3p	Homo sapiens - U2AF2	GID: 60279266	11338	A	608	1399	OOF2	100.0 / 97.7
HBMEC_RP1_hgx2v1_pB27_A-242	5p 3p	Homo sapiens - U2AF2	GID: 60279266	11338	A	608	1507	OOF2	100.0 / 100.0
HBMEC_RP1_hgx2v1_pB27_A-249	5p 3p	Homo sapiens - U2AF2	GID: 60279266	11338	A	608	1399	OOF2	100.0 / 99.2
HBMEC_RP1_hgx2v1_pB27_A-266	5p 3p	Homo sapiens - U2AF2	GID: 60279266	11338	A	608	1399	OOF2	100.0 / 100.0
HBMEC_RP1_hgx2v1_pB27_A-264	5p 3p	Homo sapiens - U2AF2	GID: 60279266	11338	A	608	1399	OOF2	99.6 / 100.0
HBMEC_RP1_hgx2v1_pB27_A-276	5p 3p	Homo sapiens - U2AF2	GID: 60279266	11338	A	608	1567	OOF2	100.0 / 100.0
HBMEC_RP1_hgx2v1_pB27_A-294	5p 3p	Homo sapiens - U2AF2	GID: 60279266	11338	A	608	1507	OOF2	97.7 / 98.9
HBMEC_RP1_hgx2v1_pB27_A-23	5p 3p	Homo sapiens - U2AF2	GID: 60279266	11338	A	608	1399	OOF2	99.5 / 90.5
HBMEC_RP1_hgx2v1_pB27_A-221	5p 3p	Homo sapiens - U2AF2	GID: 60279266	11338	A	700	1533	OOF1	96.5 / 100.0
HBMEC_RP1_hgx2v1_pB27_A-241	5p 3p	Homo sapiens - U2AF2	GID: 60279266	11338	A	701	1568	OOF2	96.9 / 99.7
HBMEC_RP1_hgx2v1_pB27_A-277	5p 3p	Homo sapiens - U2AF2	GID: 60279266	11338	A	701	1568	OOF2	96.9 / 72.0
HBMEC_RP1_hgx2v1_pB27_A-148	5p 3p	Homo sapiens - U2AF2	GID: 60279266	11338	A	707	1533	OOF2	96.9 / 100.0
HBMEC_RP1_hgx2v1_pB27_A-77	5p 3p	Homo sapiens - U2AF2	GID: 60279266	11338	A	707	1533	OOF2	96.8 / 99.7
HBMEC_RP1_hgx2v1_pB27_A-126	5p 3p	Homo sapiens - U2AF2	GID: 60279266	11338	A	707	1567	OOF2	100.0 / 100.0
HBMEC_RP1_hgx2v1_pB27_A-357	5p 3p	Homo sapiens - U2AF2	GID: 60279266	11338	A	707	1533	OOF2	97.6 / 86.3
HBMEC_RP1_hgx2v1_pB27_A-348	5p 3p	Homo sapiens - U2AF2	GID: 60279266	11338	A	707	1567	OOF2	100.0 / 99.4
HBMEC_RP1_hgx2v1_pB27_A-373	5p 3p	Homo sapiens - U2AF2	GID: 60279266	11338	A	707	1567	OOF2	100.0 / 96.6
HBMEC_RP1_hgx2v1_pB27_A-258	5p 3p	Homo sapiens - U2AF2	GID: 60279266	11338	A	707	1533	OOF2	97.0 / 100.0
HBMEC_RP1_hgx2v1_pB27_A-229	5p 3p	Homo sapiens - U2AF2	GID: 60279266	11338	A	718	1528	OOF1	96.3 / 100.0
HBMEC_RP1_hgx2v1_pB27_A-102	5p 3p	Homo sapiens - U2AF2	GID: 60279266	11338	A	718	1528	OOF1	96.9 / 100.0
HBMEC_RP1_hgx2v1_pB27_A-306	5p 3p	Homo sapiens - U2AF2	GID: 60279266	11338	A	718	1528	OOF1	97.7 / 99.6
HBMEC_RP1_hgx2v1_pB27_A-358	5p 3p	Homo sapiens - U2AF2	GID: 60279266	11338	A	718	1528	OOF1	97.7 / 87.2
HBMEC_RP1_hgx2v1_pB27_A-252	5p 3p	Homo sapiens - U2AF2	GID: 60279266	11338	A	718	1528	OOF1	96.9 / 100.0
HBMEC_RP1_hgx2v1_pB27_A-251	5p 3p	Homo sapiens - U2AF2	GID: 60279266	11338	A	718	1528	OOF1	96.9 / 99.1
HBMEC_RP1_hgx2v1_pB27_A-260	5p 3p	Homo sapiens - U2AF2	GID: 60279266	11338	A	718	1439	OOF1	96.2 / 100.0
HBMEC_RP1_hgx2v1_pB27_A-278	5p 3p	Homo sapiens - U2AF2	GID: 60279266	11338	A	718	1528	OOF1	96.6 / 100.0
HBMEC_RP1_hgx2v1_pB27_A-299	5p 3p	Homo sapiens - U2AF2	GID: 60279266	11338	A	718	1528	OOF1	97.6 / 93.9
HBMEC_RP1_hgx2v1_pB27_A-286	5p 3p	Homo sapiens - U2AF2	GID: 60279266	11338	A	718	1439	OOF1	97.6 / 97.0
HBMEC_RP1_hgx2v1_pB27_A-198	5p 3p	Homo sapiens - U2AF2	GID: 60279266	11338	A	727	1544	OOF1	96.1 / 100.0
HBMEC_RP1_hgx2v1_pB27_A-76	5p 3p	Homo sapiens - U2AF2	GID: 60279266	11338	A	727	1544	OOF1	94.9 / 100.0
HBMEC_RP1_hgx2v1_pB27_A-140	5p 3p	Homo sapiens - U2AF2	GID: 60279266	11338	A	727	1441	OOF1	94.9 / 99.3
HBMEC_RP1_hgx2v1_pB27_A-2	5p 3p	Homo sapiens - U2AF2	GID: 60279266	11338	A	727	1544	OOF1	96.9 / 100.0
HBMEC_RP1_hgx2v1_pB27_A-75	5p 3p	Homo sapiens - U2AF2	GID: 60279266	11338	A	764	1554	OOF2	95.2 / 99.4
HBMEC_RP1_hgx2v1_pB27_A-117	5p 3p	Homo sapiens - U2AF2	GID: 60279266	11338	A	764	1554	OOF2	94.9 / 99.1
HBMEC_RP1_hgx2v1_pB27_A-250	5p 3p	Homo sapiens - U2AF2	GID: 60279266	11338	A	764	1554	OOF2	96.8 / 100.0
HBMEC_RP1_hgx2v1_pB27_A-46	5p 3p	Homo sapiens - U2AF2	GID: 60279266	11338	A	767	1519	OOF2	96.2 / 99.1
HBMEC_RP1_hgx2v1_pB27_A-70	5p 3p	Homo sapiens - U2AF2	GID: 60279266	11338	A	767	1519	OOF2	97.0 / 95.9
HBMEC_RP1_hgx2v1_pB27_A-135	5p 3p	Homo sapiens - U2AF2	GID: 60279266	11338	A	767	1519	OOF2	95.8 / 99.7
HBMEC_RP1_hgx2v1_pB27_A-274	5p 3p	Homo sapiens - U2AF2	GID: 60279266	11338	A	767	1519	OOF2	96.9 / 98.7
HBMEC_RP1_hgx2v1_pB27_A-173	5p 3p	Homo sapiens - U2AF2	GID: 60279266	11338	A	817	1554	OOF1	96.3 / 99.2
HBMEC_RP1_hgx2v1_pB27_A-234	5p 3p	Homo sapiens - U2AF2	GID: 60279266	11338	A	817	1561	OOF1	96.9 / 98.8
HBMEC_RP1_hgx2v1_pB27_A-64	5p 3p	Homo sapiens - U2AF2	GID: 60279266	11338	A	817	1554	OOF1	95.3 / 99.7
HBMEC_RP1_hgx2v1_pB27_A-168	5p 3p	Homo sapiens - U2AF2	GID: 60279266	11338	A	818	1435	OOF2	88.7 / 97.0
HBMEC_RP1_hgx2v1_pB27_A-167	5p 3p	Homo sapiens - U2AF2	GID: 60279266	11338	A	818	1435	OOF2	95.1 / 99.0
HBMEC_RP1_hgx2v1_pB27_A-200	5p 3p	Homo sapiens - U2AF2	GID: 60279266	11338	A	818	1435	OOF2	96.8 / 100.0
HBMEC_RP1_hgx2v1_pB27_A-215	5p 3p	Homo sapiens - U2AF2	GID: 60279266	11338	A	818	1435	OOF2	96.9 / 100.0
HBMEC_RP1_hgx2v1_pB27_A-239	5p 3p	Homo sapiens - U2AF2	GID: 60279266	11338	A	818	1435	OOF2	96.8 / 100.0
HBMEC_RP1_hgx2v1_pB27_A-100	5p 3p	Homo sapiens - U2AF2	GID: 60279266	11338	A	818	1435	OOF2	95.2 / 99.7
HBMEC_RP1_hgx2v1_pB27_A-119	5p 3p	Homo sapiens - U2AF2	GID: 60279266	11338	A	818	1435	OOF2	94.4 / 98.7
HBMEC_RP1_hgx2v1_pB27_A-145	5p 3p	Homo sapiens - U2AF2	GID: 60279266	11338	A	818	1435	OOF2	94.8 / 99.5
HBMEC_RP1_hgx2v1_pB27_A-292	5p 3p	Homo sapiens - U2AF2	GID: 60279266	11338	A	818	1435	OOF2	97.3 / 97.5
HBMEC_RP1_hgx2v1_pB27_A-291	5p 3p	Homo sapiens - U2AF2	GID: 60279266	11338	A	818	1435	OOF2	97.6 / 97.4
HBMEC_RP1_hgx2v1_pB27_A-185	5p 3p	Homo sapiens - U2AF2	GID: 60279266	11338	A	819	1400	IF	95.8 / 99.8
HBMEC_RP1_hgx2v1_pB27_A-62	5p 3p	Homo sapiens - U2AF2	GID: 60279266	11338	A	819	1400	IF	95.2 / 99.8
HBMEC_RP1_hgx2v1_pB27_A-74	5p 3p	Homo sapiens - U2AF2	GID: 60279266	11338	A	819	1400	IF	95.9 / 100.0
HBMEC_RP1_hgx2v1_pB27_A-163	5p 3p	Homo sapiens - U2AF2	GID: 60279266	11338	A	842	1461	OOF2	99.7 / 97.7
HBMEC_RP1_hgx2v1_pB27_A-49	5p 3p	Homo sapiens - U2AF2	GID: 60279266	11338	A	842	1461	OOF2	100.0 / 99.7
HBMEC_RP1_hgx2v1_pB27_A-228	5p 3p	Homo sapiens - U2AF2	GID: 60279266	11338	A	843	1411	IF	100.0 / 100.0
HBMEC_RP1_hgx2v1_pB27_A-300	5p 3p	Homo sapiens - U2AF2	GID: 60279266	11338	A	843	1567	IF	100.0 / 96.8
HBMEC_RP1_hgx2v1_pB27_A-303	5p 3p	Homo sapiens - U2AF2	GID: 60279266	11338	A	843	1411	IF	100.0 / 99.7
HBMEC_RP1_hgx2v1_pB27_A-335	5p 3p	Homo sapiens - U2AF2	GID: 60279266	11338	A	843	1411	IF	97.4 / 100.0
HBMEC_RP1_hgx2v1_pB27_A-275	5p 3p	Homo sapiens - U2AF2	GID: 60279266	11338	A	1068	1542	IF	99.7 / 100.0
HBMEC_RP1_hgx2v1_pB27_A-89	5p 3p	Homo sapiens - U2AF2	GID: 60279266	11338	A	1080	1416	IF	98.6 / 99.7
HBMEC_RP1_hgx2v1_pB27_A-127	5p 3p	Homo sapiens - VAV2	GID: 197304713	7410	D	2040	2533	IF	98.3 / 98.1
HBMEC_RP1_hgx2v1_pB27_A-193	5p 3p	Homo sapiens - ZMYM2	GID: 300192960	7750	E	1098	1790	IF	99.7 / 100.0
HBMEC_RP1_hgx2v1_pB27_A-132	5p 3p	Homo sapiens - ZMYND8	GID: 574957144	23613	D	2463	3268	IF	100.0 / 100.0
HBMEC_RP1_hgx2v1_pB27_A-160	5p 3p	Homo sapiens - ZNF521	GID: 219801668	25925	F	120	1484	IF	100.0 / 100.0
HBMEC_RP1_hgx2v1_pB27_A-17	5p 3p	Homo sapiens - ZNF521	GID: 219801668	25925	F	120	1484	IF	100.0 / 100.0
HBMEC_RP1_hgx2v1_pB27_A-67	5p	Homo sapiens - ZNF521	GID: 219801668	25925	F	123	no data	IF	99.7
HBMEC_RP1_hgx2v1_pB27_A-110	5p 3p	Homo sapiens - ZNF521	GID: 219801668	25925	F	123	983	IF	99.4 / 99.7
HBMEC_RP1_hgx2v1_pB27_A-337	5p 3p	Homo sapiens - ZNF521	GID: 219801668	25925	F	354	997	IF	99.8 / 100.0
HBMEC_RP1_hgx2v1_pB27_A-227	5p 3p	Homo sapiens - ZNF521	GID: 219801668	25925	F	354	997	IF	100.0 / 100.0
HBMEC_RP1_hgx2v1_pB27_A-287	5p 3p	Homo sapiens - ZNF521	GID: 219801668	25925	F	354	997	IF	100.0 / 99.4
HBMEC_RP1_hgx2v1_pB27_A-345	5p 3p	Homo sapiens - ZNF521	GID: 219801668	25925	F	373	980	OOF1	74.2 / 99.6
HBMEC_RP1_hgx2v1_pB27_A-313	5p 3p	Homo sapiens - ZNF521	GID: 219801668	25925	F	378	988	IF	100.0 / 98.4
HBMEC_RP1_hgx2v1_pB27_A-297	5p 3p	Homo sapiens - ZNF521	GID: 219801668	25925	F	378	988	IF	99.8 / 99.8

## Sheet: S4_HTH_RP
Homo sapiens - Splicing factor 1 (aa 1-441) vs human thymocytes
Clone Name	Type seq	Gene name (best match)	GenBank ID (NCBI)	Gene ID (NCBI)	Global PBS	Start	Stop	Frame	% Id 5p/3p
HTH_RP_hgx2v1_pB27_A-58	5p 3p	Homo sapiens - ABL2_B	GID: 209862798	27	D	-22	1069	IF	86.5 / 99.9
HTH_RP_hgx2v1_pB27_A-40	5p 3p	Homo sapiens - CLTC	GID: 568815718	1213	D	2830	3847	IF	100.0 / 100.0
HTH_RP_hgx2v1_pB27_A-46	5p 3p	Homo sapiens - DAZAP1	GID: 537361060	26528	D	-64	771	IF	98.9 / 96.6
HTH_RP_hgx2v1_pB27_A-117	5p	Homo sapiens - DDX17	GID: 148613855	10521	D	111	no data	IF	98.7
HTH_RP_hgx2v1_pB27_A-75	5p 3p	Homo sapiens - DDX5	GID: 221139768	1655	A	191	1335	OOF2	98.2 / 100.0
HTH_RP_hgx2v1_pB27_A-74	5p 3p	Homo sapiens - DDX5	GID: 221139768	1655	A	525	2050	IF	99.5 / 99.7
HTH_RP_hgx2v1_pB27_A-36	5p	Homo sapiens - DDX5	GID: 221139768	1655	A	525	no data	IF	100.0
HTH_RP_hgx2v1_pB27_A-114	5p 3p	Homo sapiens - HNRNPAB	GID: 55956918	3182	B	354	1483	IF	100.0 / 100.0
HTH_RP_hgx2v1_pB27_A-108	5p 3p	Homo sapiens - HNRNPAB	GID: 55956918	3182	B	381	1534	IF	100.0 / 99.3
HTH_RP_hgx2v1_pB27_A-110	5p 3p	Homo sapiens - HNRNPAB	GID: 55956918	3182	B	381	1534	IF	100.0 / 95.7
HTH_RP_hgx2v1_pB27_A-101	5p 3p	Homo sapiens - HNRNPAB	GID: 55956918	3182	B	381	1541	IF	100.0 / 96.7
HTH_RP_hgx2v1_pB27_A-91	5p 3p	Homo sapiens - HNRNPAB	GID: 55956918	3182	B	381	1534	IF	99.8 / 99.7
HTH_RP_hgx2v1_pB27_A-102	5p 3p	Homo sapiens - HNRNPD	GID: 51477711	3184	C	429	1185	IF	100.0 / 94.5
HTH_RP_hgx2v1_pB27_A-105	5p	Homo sapiens - HNRNPD	GID: 51477711	3184	C	456	no data	IF	100.0
HTH_RP_hgx2v1_pB27_A-53	5p 3p	Homo sapiens - HNRNPDL	GID: 332801091	9987	A	252	1176	IF	100.0 / 100.0
HTH_RP_hgx2v1_pB27_A-104	5p 3p	Homo sapiens - HNRNPDL	GID: 332801091	9987	A	252	1176	IF	100.0 / 99.7
HTH_RP_hgx2v1_pB27_A-56	5p 3p	Homo sapiens - HNRNPDL	GID: 332801091	9987	A	321	1186	IF	99.8 / 99.9
HTH_RP_hgx2v1_pB27_A-20	5p 3p	Homo sapiens - HNRNPDL	GID: 332801091	9987	A	372	1164	IF	99.5 / 97.7
HTH_RP_hgx2v1_pB27_A-89	5p	Homo sapiens - HNRNPDL	GID: 332801091	9987	A	468	no data	IF	90.0
HTH_RP_hgx2v1_pB27_A-29	5p 3p	Homo sapiens - KIAA0907	GID: 55741674	22889	A	201	1349	IF	91.9 / 96.4
HTH_RP_hgx2v1_pB27_A-13	5p 3p	Homo sapiens - KIAA0907	GID: 55741674	22889	A	582	1361	IF	99.6 / 98.8
HTH_RP_hgx2v1_pB27_A-116	5p 3p	Homo sapiens - KIAA0907	GID: 55741674	22889	A	582	1361	IF	100.0 / 77.2
HTH_RP_hgx2v1_pB27_A-79	5p 3p	Homo sapiens - KIAA0907	GID: 55741674	22889	A	582	1361	IF	99.8 / 95.7
HTH_RP_hgx2v1_pB27_A-33	5p	Homo sapiens - KIAA0907	GID: 55741674	22889	A	612	no data	IF	98.3
HTH_RP_hgx2v1_pB27_A-107	5p 3p	Homo sapiens - KIAA0907	GID: 55741674	22889	A	612	1332	IF	100.0 / 77.1
HTH_RP_hgx2v1_pB27_A-38	5p 3p	Homo sapiens - KPNA1	GID: 222144292	3836	B	315	1540	IF	99.7 / 99.7
HTH_RP_hgx2v1_pB27_A-65	5p 3p	Homo sapiens - KPNA1	GID: 222144292	3836	B	675	1837	IF	99.8 / 99.7
HTH_RP_hgx2v1_pB27_A-77	5p 3p	Homo sapiens - KPNA1	GID: 222144292	3836	B	675	1837	IF	99.7 / 100.0
HTH_RP_hgx2v1_pB27_A-71	3p	Homo sapiens - KPNA2	GID: 62388891	3838	A	no data	1478	??	99.1
HTH_RP_hgx2v1_pB27_A-69	5p 3p	Homo sapiens - KPNA2	GID: 62388891	3838	A	696	1804	IF	99.5 / 99.9
HTH_RP_hgx2v1_pB27_A-118	5p 3p	Homo sapiens - KPNA2	GID: 62388891	3838	A	696	1804	IF	99.7 / 100.0
HTH_RP_hgx2v1_pB27_A-122	5p 3p	Homo sapiens - KPNA2	GID: 62388891	3838	A	696	1804	IF	99.7 / 100.0
HTH_RP_hgx2v1_pB27_A-10	5p 3p	Homo sapiens - KPNA2	GID: 62388891	3838	A	714	1479	IF	99.8 / 99.9
HTH_RP_hgx2v1_pB27_A-9	5p 3p	Homo sapiens - KPNA6	GID: 118582282	23633	D	537	1364	IF	100.0 / 90.6
HTH_RP_hgx2v1_pB27_A-47	5p 3p	Homo sapiens - KPNA6	GID: 118582282	23633	D	537	1363	IF	100.0 / 99.9
HTH_RP_hgx2v1_pB27_A-103	5p 3p	Homo sapiens - MBTD1	GID: 158508475	54799	D	54	1103	IF	100.0 / 94.0
HTH_RP_hgx2v1_pB27_A-4	5p 3p	Homo sapiens - PIK3C2B	GID: 194097346	5287	D	4059	4634	IF	99.7 / 98.0
HTH_RP_hgx2v1_pB27_A-14	5p 3p	Homo sapiens - PLAGL2	GID: 157266320	5326	D	522	1277	IF	99.5 / 98.5
HTH_RP_hgx2v1_pB27_A-3	5p 3p	Homo sapiens - PRMT2 variant 1	GID: 46255048	3275	B	66	789	IF	99.5 / 87.1
HTH_RP_hgx2v1_pB27_A-85	5p 3p	Homo sapiens - PRMT2 variant 1	GID: 46255048	3275	B	66	789	IF	99.7 / 85.5
HTH_RP_hgx2v1_pB27_A-90	5p 3p	Homo sapiens - PRMT2 variant 1	GID: 46255048	3275	B	66	789	IF	99.8 / 87.8
HTH_RP_hgx2v1_pB27_A-66	5p 3p	Homo sapiens - PRMT2 variant 1	GID: 46255048	3275	B	66	789	IF	99.8 / 86.9
HTH_RP_hgx2v1_pB27_A-39	5p	Homo sapiens - PRMT2 variant 1	GID: 46255048	3275	B	102	no data	IF	91.3
HTH_RP_hgx2v1_pB27_A-23	5p 3p	Homo sapiens - PRMT2 variant 1	GID: 46255048	3275	B	102	568	IF	100.0 / 100.0
HTH_RP_hgx2v1_pB27_A-63	5p 3p	Homo sapiens - PRMT2 variant 1	GID: 46255048	3275	B	102	591	IF	100.0 / 99.5
HTH_RP_hgx2v1_pB27_A-44	5p	Homo sapiens - SNRP70	GID: 57634537	6625	F	-64	no data	IF	97.7
HTH_RP_hgx2v1_pB27_A-93	5p 3p	Homo sapiens - SNRP70	GID: 57634537	6625	F	-64	466	IF	98.3 / 100.0
HTH_RP_hgx2v1_pB27_A-109	5p 3p	Homo sapiens - SNRP70	GID: 57634537	6625	F	-25	477	IF	96.8 / 99.5
HTH_RP_hgx2v1_pB27_A-78	5p 3p	Homo sapiens - SNRP70	GID: 57634537	6625	F	-25	477	IF	100.0 / 99.1
HTH_RP_hgx2v1_pB27_A-62	5p 3p	Homo sapiens - SNRP70	GID: 57634537	6625	F	-25	477	IF	100.0 / 100.0
HTH_RP_hgx2v1_pB27_A-96	5p 3p	Homo sapiens - SNRP70	GID: 57634537	6625	F	6	460	IF	99.5 / 96.0
HTH_RP_hgx2v1_pB27_A-73	5p 3p	Homo sapiens - SNRP70	GID: 57634537	6625	F	6	460	IF	99.2 / 96.9
HTH_RP_hgx2v1_pB27_A-43	5p 3p	Homo sapiens - SNRP70	GID: 57634537	6625	F	42	672	IF	99.5 / 91.8
HTH_RP_hgx2v1_pB27_A-119	5p 3p	Homo sapiens - SNRP70	GID: 57634537	6625	F	51	601	IF	100.0 / 94.7
HTH_RP_hgx2v1_pB27_A-16	5p 3p	Homo sapiens - SNRP70	GID: 57634537	6625	F	51	601	IF	99.5 / 94.5
HTH_RP_hgx2v1_pB27_A-28	5p 3p	Homo sapiens - SNRP70	GID: 57634537	6625	F	51	601	IF	100.0 / 94.4
HTH_RP_hgx2v1_pB27_A-49	5p 3p	Homo sapiens - SNRP70	GID: 57634537	6625	F	51	486	IF	100.0 / 99.1
HTH_RP_hgx2v1_pB27_A-37	5p 3p	Homo sapiens - SNRP70	GID: 57634537	6625	F	72	556	IF	100.0 / 98.1
HTH_RP_hgx2v1_pB27_A-76	5p 3p	Homo sapiens - SNRP70	GID: 57634537	6625	F	72	544	IF	100.0 / 97.8
HTH_RP_hgx2v1_pB27_A-94	5p 3p	Homo sapiens - SNRP70	GID: 57634537	6625	F	147	584	IF	96.2 / 95.3
HTH_RP_hgx2v1_pB27_A-35	5p 3p	Homo sapiens - TIA1	GID: 188219590	7072	D	222	1017	IF	100.0 / 99.6
HTH_RP_hgx2v1_pB27_A-67	5p	Homo sapiens - U2AF2	GID: 60279266	11338	A	599	no data	OOF2	89.5
HTH_RP_hgx2v1_pB27_A-24	5p 3p	Homo sapiens - U2AF2	GID: 60279266	11338	A	617	1401	OOF2	98.2 / 99.0
HTH_RP_hgx2v1_pB27_A-12	5p	Homo sapiens - U2AF2	GID: 60279266	11338	A	617	no data	OOF2	100.0
HTH_RP_hgx2v1_pB27_A-15	5p 3p	Homo sapiens - U2AF2	GID: 60279266	11338	A	674	1537	OOF2	100.0 / 92.0
HTH_RP_hgx2v1_pB27_A-51	5p	Homo sapiens - U2AF2	GID: 60279266	11338	A	674	no data	OOF2	96.2
HTH_RP_hgx2v1_pB27_A-72	5p 3p	Homo sapiens - U2AF2	GID: 60279266	11338	A	674	1537	OOF2	97.6 / 100.0
HTH_RP_hgx2v1_pB27_A-123	5p	Homo sapiens - U2AF2	GID: 60279266	11338	A	718	no data	OOF1	100.0
HTH_RP_hgx2v1_pB27_A-18	5p 3p	Homo sapiens - U2AF2	GID: 60279266	11338	A	740	1551	OOF2	100.0 / 98.6
HTH_RP_hgx2v1_pB27_A-30	5p 3p	Homo sapiens - U2AF2	GID: 60279266	11338	A	740	1551	OOF2	100.0 / 100.0
HTH_RP_hgx2v1_pB27_A-54	5p 3p	Homo sapiens - U2AF2	GID: 60279266	11338	A	740	1551	OOF2	100.0 / 87.3
HTH_RP_hgx2v1_pB27_A-61	5p 3p	Homo sapiens - U2AF2	GID: 60279266	11338	A	740	1551	OOF2	100.0 / 94.2
HTH_RP_hgx2v1_pB27_A-112	5p 3p	Homo sapiens - U2AF2	GID: 60279266	11338	A	740	1551	OOF2	100.0 / 99.2
HTH_RP_hgx2v1_pB27_A-106	5p 3p	Homo sapiens - U2AF2	GID: 60279266	11338	A	740	1551	OOF2	100.0 / 99.2
HTH_RP_hgx2v1_pB27_A-87	5p	Homo sapiens - U2AF2	GID: 60279266	11338	A	740	no data	OOF2	100.0
HTH_RP_hgx2v1_pB27_A-25	5p 3p	Homo sapiens - U2AF2	GID: 60279266	11338	A	740	1551	OOF2	100.0 / 79.9
HTH_RP_hgx2v1_pB27_A-113	5p 3p	Homo sapiens - U2AF2	GID: 60279266	11338	A	764	1548	OOF2	100.0 / 100.0
HTH_RP_hgx2v1_pB27_A-80	5p 3p	Homo sapiens - UHMK1	GID: 52851453	127933	B	129	1340	IF	100.0 / 99.7
HTH_RP_hgx2v1_pB27_A-70	5p 3p	Homo sapiens - UHMK1	GID: 52851453	127933	B	129	1340	IF	100.0 / 99.5

## Sheet: S5_HTH_dT
Homo sapiens - Splicing factor 1 (aa 1-441) vs human thymocytes, dT-primed
Clone Name	Type seq	Gene name (best match)	GenBank ID (NCBI)	Gene ID (NCBI)	Global PBS	Start	Stop	Frame	% Id 5p/3p
HTH_dT_hgx2v1_pB27_A-118	5p	Homo sapiens - DDX17	GID: 148613854	10521	D	516	no data	IF	99.5
HTH_dT_hgx2v1_pB27_A-112	5p	Homo sapiens - DDX5	GID: 221139768	1655	A	267	no data	IF	100.0
HTH_dT_hgx2v1_pB27_A-94	5p	Homo sapiens - DDX5	GID: 221139768	1655	A	273	no data	IF	99.8
HTH_dT_hgx2v1_pB27_A-9	5p	Homo sapiens - DDX5	GID: 221139768	1655	A	297	no data	IF	99.7
HTH_dT_hgx2v1_pB27_A-136	5p	Homo sapiens - DDX5	GID: 221139768	1655	A	468	no data	IF	100.0
HTH_dT_hgx2v1_pB27_A-88	5p	Homo sapiens - DDX5	GID: 221139768	1655	A	468	no data	IF	99.3
HTH_dT_hgx2v1_pB27_A-111	5p	Homo sapiens - DDX5	GID: 221139768	1655	A	546	no data	IF	99.8
HTH_dT_hgx2v1_pB27_A-4	5p	Homo sapiens - DDX5	GID: 221139768	1655	A	606	no data	IF	99.7
HTH_dT_hgx2v1_pB27_A-100	5p	Homo sapiens - DDX5	GID: 221139768	1655	A	627	no data	IF	99.8
HTH_dT_hgx2v1_pB27_A-69	5p	Homo sapiens - KIAA0562	GID: 256017138	9731	D	1980	no data	IF	100.0
HTH_dT_hgx2v1_pB27_A-114	5p	Homo sapiens - KIAA0907	GID: 55741674	22889	A	90	no data	IF	96.0
HTH_dT_hgx2v1_pB27_A-6	5p	Homo sapiens - KPNA2	GID: 62388891	3838	A	-109	no data	IF	100.0
HTH_dT_hgx2v1_pB27_A-8	5p	Homo sapiens - KPNA2	GID: 62388891	3838	A	-109	no data	IF	100.0
HTH_dT_hgx2v1_pB27_A-2	5p	Homo sapiens - KPNA2	GID: 62388891	3838	A	-109	no data	IF	99.5
HTH_dT_hgx2v1_pB27_A-20	5p	Homo sapiens - KPNA2	GID: 62388891	3838	A	-109	no data	IF	100.0
HTH_dT_hgx2v1_pB27_A-30	5p	Homo sapiens - KPNA2	GID: 62388891	3838	A	-109	no data	IF	99.5
HTH_dT_hgx2v1_pB27_A-38	5p	Homo sapiens - KPNA2	GID: 62388891	3838	A	-109	no data	IF	99.7
HTH_dT_hgx2v1_pB27_A-55	5p	Homo sapiens - KPNA2	GID: 62388891	3838	A	-109	no data	IF	99.8
HTH_dT_hgx2v1_pB27_A-76	5p	Homo sapiens - KPNA2	GID: 62388891	3838	A	-109	no data	IF	98.8
HTH_dT_hgx2v1_pB27_A-74	5p	Homo sapiens - KPNA2	GID: 62388891	3838	A	-109	no data	IF	100.0
HTH_dT_hgx2v1_pB27_A-82	5p	Homo sapiens - KPNA2	GID: 62388891	3838	A	-109	no data	IF	100.0
HTH_dT_hgx2v1_pB27_A-102	5p	Homo sapiens - KPNA2	GID: 62388891	3838	A	-109	no data	IF	100.0
HTH_dT_hgx2v1_pB27_A-116	5p	Homo sapiens - KPNA2	GID: 62388891	3838	A	-109	no data	IF	99.8
HTH_dT_hgx2v1_pB27_A-70	5p	Homo sapiens - KPNA2	GID: 62388891	3838	A	-106	no data	IF	98.2
HTH_dT_hgx2v1_pB27_A-83	5p	Homo sapiens - KPNA2	GID: 62388891	3838	A	-106	no data	IF	99.3
HTH_dT_hgx2v1_pB27_A-129	5p	Homo sapiens - KPNA2	GID: 62388891	3838	A	-100	no data	IF	100.0
HTH_dT_hgx2v1_pB27_A-92	5p	Homo sapiens - KPNA2	GID: 62388891	3838	A	-97	no data	IF	99.8
HTH_dT_hgx2v1_pB27_A-135	5p	Homo sapiens - KPNA2	GID: 62388891	3838	A	-97	no data	IF	99.3
HTH_dT_hgx2v1_pB27_A-60	5p	Homo sapiens - KPNA2	GID: 62388891	3838	A	-94	no data	IF	99.3
HTH_dT_hgx2v1_pB27_A-24	5p	Homo sapiens - KPNA2	GID: 62388891	3838	A	6	no data	IF	100.0
HTH_dT_hgx2v1_pB27_A-21	5p	Homo sapiens - KPNA2	GID: 62388891	3838	A	12	no data	IF	100.0
HTH_dT_hgx2v1_pB27_A-16	5p	Homo sapiens - KPNA2	GID: 62388891	3838	A	12	no data	IF	99.5
HTH_dT_hgx2v1_pB27_A-29	5p	Homo sapiens - KPNA2	GID: 62388891	3838	A	12	no data	IF	100.0
HTH_dT_hgx2v1_pB27_A-22	5p	Homo sapiens - KPNA2	GID: 62388891	3838	A	12	no data	IF	99.2
HTH_dT_hgx2v1_pB27_A-107	5p	Homo sapiens - KPNA2	GID: 62388891	3838	A	12	no data	IF	100.0
HTH_dT_hgx2v1_pB27_A-124	5p	Homo sapiens - KPNA2	GID: 62388891	3838	A	12	no data	IF	100.0
HTH_dT_hgx2v1_pB27_A-131	5p	Homo sapiens - KPNA2	GID: 62388891	3838	A	12	no data	IF	100.0
HTH_dT_hgx2v1_pB27_A-141	5p	Homo sapiens - KPNA2	GID: 62388891	3838	A	114	no data	IF	97.5
HTH_dT_hgx2v1_pB27_A-77	5p	Homo sapiens - KPNA2	GID: 62388891	3838	A	114	no data	IF	99.8
HTH_dT_hgx2v1_pB27_A-110	5p	Homo sapiens - KPNA2	GID: 62388891	3838	A	114	no data	IF	100.0
HTH_dT_hgx2v1_pB27_A-137	5p	Homo sapiens - KPNA2	GID: 62388891	3838	A	246	no data	IF	95.4
HTH_dT_hgx2v1_pB27_A-73	5p	Homo sapiens - KPNA2	GID: 62388891	3838	A	269	no data	OOF2	99.8
HTH_dT_hgx2v1_pB27_A-47	5p	Homo sapiens - KPNA2	GID: 62388891	3838	A	270	no data	IF	98.1
HTH_dT_hgx2v1_pB27_A-57	5p	Homo sapiens - KPNA2	GID: 62388891	3838	A	270	no data	IF	100.0
HTH_dT_hgx2v1_pB27_A-71	5p	Homo sapiens - KPNA2	GID: 62388891	3838	A	270	no data	IF	99.5
HTH_dT_hgx2v1_pB27_A-115	5p	Homo sapiens - KPNA2	GID: 62388891	3838	A	270	no data	IF	100.0
HTH_dT_hgx2v1_pB27_A-120	5p	Homo sapiens - KPNA2	GID: 62388891	3838	A	270	no data	IF	99.8
HTH_dT_hgx2v1_pB27_A-132	5p	Homo sapiens - KPNA2	GID: 62388891	3838	A	270	no data	IF	99.8
HTH_dT_hgx2v1_pB27_A-32	5p	Homo sapiens - KPNA2	GID: 62388891	3838	A	315	no data	IF	100.0
HTH_dT_hgx2v1_pB27_A-127	5p	Homo sapiens - KPNA2	GID: 62388891	3838	A	350	no data	IF	100.0
HTH_dT_hgx2v1_pB27_A-44	5p	Homo sapiens - KPNA2	GID: 62388891	3838	A	471	no data	IF	99.7
HTH_dT_hgx2v1_pB27_A-15	5p	Homo sapiens - KPNA2	GID: 62388891	3838	A	474	no data	IF	99.7
HTH_dT_hgx2v1_pB27_A-138	5p	Homo sapiens - KPNA2	GID: 62388891	3838	A	519	no data	IF	99.8
HTH_dT_hgx2v1_pB27_A-54	5p	Homo sapiens - KPNA2	GID: 62388891	3838	A	552	no data	IF	99.5
HTH_dT_hgx2v1_pB27_A-91	5p	Homo sapiens - KPNA2	GID: 62388891	3838	A	561	no data	IF	99.8
HTH_dT_hgx2v1_pB27_A-130	5p	Homo sapiens - KPNA2	GID: 62388891	3838	A	561	no data	IF	99.1
HTH_dT_hgx2v1_pB27_A-49	5p	Homo sapiens - KPNA2	GID: 62388891	3838	A	564	no data	IF	99.2
HTH_dT_hgx2v1_pB27_A-144	5p	Homo sapiens - KPNA2	GID: 62388891	3838	A	567	no data	IF	99.8
HTH_dT_hgx2v1_pB27_A-67	5p	Homo sapiens - KPNA2	GID: 62388891	3838	A	567	no data	IF	99.8
HTH_dT_hgx2v1_pB27_A-139	5p	Homo sapiens - KPNA2	GID: 62388891	3838	A	567	no data	IF	99.8
HTH_dT_hgx2v1_pB27_A-143	5p	Homo sapiens - KPNA2	GID: 62388891	3838	A	579	no data	IF	99.5
HTH_dT_hgx2v1_pB27_A-18	5p	Homo sapiens - KPNA2	GID: 62388891	3838	A	579	no data	IF	99.7
HTH_dT_hgx2v1_pB27_A-53	5p	Homo sapiens - KPNA2	GID: 62388891	3838	A	579	no data	IF	99.8
HTH_dT_hgx2v1_pB27_A-79	5p	Homo sapiens - KPNA2	GID: 62388891	3838	A	579	no data	IF	99.8
HTH_dT_hgx2v1_pB27_A-89	5p	Homo sapiens - KPNA2	GID: 62388891	3838	A	579	no data	IF	99.8
HTH_dT_hgx2v1_pB27_A-109	5p	Homo sapiens - KPNA2	GID: 62388891	3838	A	579	no data	IF	99.7
HTH_dT_hgx2v1_pB27_A-121	5p	Homo sapiens - KPNA2	GID: 62388891	3838	A	579	no data	IF	99.8
HTH_dT_hgx2v1_pB27_A-134	5p	Homo sapiens - KPNA2	GID: 62388891	3838	A	579	no data	IF	99.8
HTH_dT_hgx2v1_pB27_A-7	5p	Homo sapiens - KPNA2	GID: 62388891	3838	A	588	no data	IF	99.0
HTH_dT_hgx2v1_pB27_A-33	5p	Homo sapiens - KPNA2	GID: 62388891	3838	A	588	no data	IF	99.7
HTH_dT_hgx2v1_pB27_A-66	5p	Homo sapiens - KPNA2	GID: 62388891	3838	A	588	no data	IF	99.5
HTH_dT_hgx2v1_pB27_A-84	5p	Homo sapiens - KPNA2	GID: 62388891	3838	A	588	no data	IF	99.8
HTH_dT_hgx2v1_pB27_A-142	5p	Homo sapiens - KPNA2	GID: 62388891	3838	A	621	no data	IF	99.7
HTH_dT_hgx2v1_pB27_A-37	5p	Homo sapiens - KPNA2	GID: 62388891	3838	A	621	no data	IF	99.5
HTH_dT_hgx2v1_pB27_A-72	5p	Homo sapiens - KPNA2	GID: 62388891	3838	A	621	no data	IF	99.8
HTH_dT_hgx2v1_pB27_A-133	5p	Homo sapiens - KPNA2	GID: 62388891	3838	A	621	no data	IF	99.7
HTH_dT_hgx2v1_pB27_A-45	5p	Homo sapiens - KPNA2	GID: 62388891	3838	A	645	no data	IF	98.7
HTH_dT_hgx2v1_pB27_A-98	5p	Homo sapiens - KPNA2	GID: 62388891	3838	A	645	no data	IF	99.5
HTH_dT_hgx2v1_pB27_A-50	5p	Homo sapiens - KPNA2	GID: 62388891	3838	A	657	no data	IF	99.8
HTH_dT_hgx2v1_pB27_A-81	5p	Homo sapiens - KPNA2	GID: 62388891	3838	A	657	no data	IF	99.8
HTH_dT_hgx2v1_pB27_A-64	5p	Homo sapiens - KPNA2	GID: 62388891	3838	A	660	no data	IF	97.8
HTH_dT_hgx2v1_pB27_A-78	5p	Homo sapiens - KPNA2	GID: 62388891	3838	A	714	no data	IF	99.8
HTH_dT_hgx2v1_pB27_A-90	5p	Homo sapiens - KPNA2	GID: 62388891	3838	A	714	no data	IF	99.8
HTH_dT_hgx2v1_pB27_A-101	5p	Homo sapiens - KPNA2	GID: 62388891	3838	A	714	no data	IF	99.8
HTH_dT_hgx2v1_pB27_A-80	5p	Homo sapiens - PRMT2 variant 1	GID: 46255048	3275	B	93	no data	IF	100.0
HTH_dT_hgx2v1_pB27_A-27	5p	Homo sapiens - PRPF40A	GID: 151301227	55660	C	27	no data	IF	100.0
HTH_dT_hgx2v1_pB27_A-123	5p	Homo sapiens - PRPF40A	GID: 151301227	55660	C	288	no data	IF	99.8
HTH_dT_hgx2v1_pB27_A-42	5p	Homo sapiens - RBM17	GID: 224549001	84991	D	468	no data	IF	98.5
HTH_dT_hgx2v1_pB27_A-119	5p	Homo sapiens - UHMK1	GID: 52851453	127933	B	219	no data	IF	99.5
HTH_dT_hgx2v1_pB27_A-117	5p	Homo sapiens - UHMK1	GID: 52851453	127933	B	219	no data	IF	100.0
HTH_dT_hgx2v1_pB27_A-43	5p	Homo sapiens - UHMK1	GID: 52851453	127933	B	219	no data	IF	97.1
HTH_dT_hgx2v1_pB27_A-96	5p	Homo sapiens - UHMK1	GID: 52851453	127933	B	219	no data	IF	93.4
HTH_dT_hgx2v1_pB27_A-85	5p	Homo sapiens - UHMK1	GID: 52851453	127933	B	263	no data	OOF2	95.2
HTH_dT_hgx2v1_pB27_A-125	5p	Homo sapiens - ZFP36	GID: 393539037	7538	B	120	no data	IF	100.0
HTH_dT_hgx2v1_pB27_A-1	5p	Homo sapiens - ZFP36	GID: 393539037	7538	B	183	no data	IF	100.0
HTH_dT_hgx2v1_pB27_A-106	5p	Homo sapiens - ZFP36	GID: 393539037	7538	B	183	no data	IF	98.3

## Sheet: S6_PLA_RP
Homo sapiens - Splicing factor 1 (aa 1-441) vs human placenta
Clone Name	Type seq	Gene name (best match)	GenBank ID (NCBI)	Gene ID (NCBI)	Global PBS	Start	Stop	Frame	% Id 5p/3p
PLA_RP_hgx2v1_pB27_A-81	5p 3p	Homo sapiens - DDB1	GID: 387598069	1642	B	2028	2688	IF	100.0 / 100.0
PLA_RP_hgx2v1_pB27_A-213	5p 3p	Homo sapiens - DDB1	GID: 387598069	1642	B	2067	2681	IF	99.2 / 89.0
PLA_RP_hgx2v1_pB27_A-33	5p 3p	Homo sapiens - DDB1	GID: 387598069	1642	B	2172	2684	IF	99.6 / 100.0
PLA_RP_hgx2v1_pB27_A-68	5p 3p	Homo sapiens - DDX17	GID: 148613854	10521	D	162	1573	IF	98.0 / 100.0
PLA_RP_hgx2v1_pB27_A-236	5p 3p	Homo sapiens - FAM46C	GID: 96975056	54855	D	-43	853	IF	96.0 / 78.5
PLA_RP_hgx2v1_pB27_A-89	5p 3p	Homo sapiens - FAM46C	GID: 96975056	54855	D	-43	853	IF	99.6 / 100.0
PLA_RP_hgx2v1_pB27_A-263	5p	Homo sapiens - FUBP3	GID: 100816391	8939	D	294	no data	IF	99.6
PLA_RP_hgx2v1_pB27_A-262	5p 3p	Homo sapiens - HEY-L	GID: 105990530	26508	F	12	642	IF	99.8 / 85.1
PLA_RP_hgx2v1_pB27_A-233	5p 3p	Homo sapiens - HNRPAB var1	GID: 55956918	3182	D	372	1535	IF	99.3 / 93.3
PLA_RP_hgx2v1_pB27_A-132	5p	Homo sapiens - HNRPAB var1	GID: 55956918	3182	D	372	no data	IF	97
PLA_RP_hgx2v1_pB27_A-13	5p 3p	Homo sapiens - HNRPAB var1	GID: 55956918	3182	D	372	1535	IF	100.0 / 99.7
PLA_RP_hgx2v1_pB27_A-285	5p 3p	Homo sapiens - HNRPDL	GID: 332801091	9987	D	369	1173	IF	99.6 / 79.9
PLA_RP_hgx2v1_pB27_A-100	3p	Homo sapiens - KIAA0562	GID: 256017138	9731	A	no data	3242	??	84.7
PLA_RP_hgx2v1_pB27_A-179	5p 3p	Homo sapiens - KIAA0562	GID: 256017138	9731	A	1272	2517	IF	99.4 / 82.4
PLA_RP_hgx2v1_pB27_A-167	5p	Homo sapiens - KIAA0562	GID: 256017138	9731	A	1272	no data	IF	95.2
PLA_RP_hgx2v1_pB27_A-137	5p 3p	Homo sapiens - KIAA0562	GID: 256017138	9731	A	1956	2727	IF	100.0 / 92.6
PLA_RP_hgx2v1_pB27_A-4	5p 3p	Homo sapiens - KIAA0562	GID: 256017138	9731	A	1956	2727	IF	100.0 / 99.7
PLA_RP_hgx2v1_pB27_A-174	5p 3p	Homo sapiens - KIAA0562	GID: 256017138	9731	A	1956	2727	IF	100.0 / 87.3
PLA_RP_hgx2v1_pB27_A-182	5p 3p	Homo sapiens - KIAA0562	GID: 256017138	9731	A	2241	3243	IF	99.6 / 87.8
PLA_RP_hgx2v1_pB27_A-148	5p 3p	Homo sapiens - KIAA0562	GID: 256017138	9731	A	2241	3243	IF	100.0 / 89.8
PLA_RP_hgx2v1_pB27_A-197	5p 3p	Homo sapiens - KIAA0562	GID: 256017138	9731	A	2241	3243	IF	99.2 / 90.1
PLA_RP_hgx2v1_pB27_A-84	5p 3p	Homo sapiens - KIAA0562	GID: 256017138	9731	A	2241	3243	IF	100.0 / 100.0
PLA_RP_hgx2v1_pB27_A-245	5p 3p	Homo sapiens - KIAA0562	GID: 256017138	9731	A	2241	3243	IF	99.8 / 72.7
PLA_RP_hgx2v1_pB27_A-140	5p	Homo sapiens - KIAA0907	GID: 55741674	22889	A	-16	no data	IF	91.7
PLA_RP_hgx2v1_pB27_A-138	5p 3p	Homo sapiens - KIAA0907	GID: 55741674	22889	A	-16	1145	IF	99.0 / 85.9
PLA_RP_hgx2v1_pB27_A-51	5p 3p	Homo sapiens - KIAA0907	GID: 55741674	22889	A	-16	1145	IF	100.0 / 100.0
PLA_RP_hgx2v1_pB27_A-217	5p 3p	Homo sapiens - KIAA0907	GID: 55741674	22889	A	-16	1145	IF	96.6 / 68.4
PLA_RP_hgx2v1_pB27_A-176	5p 3p	Homo sapiens - KIAA0907	GID: 55741674	22889	A	-16	1145	IF	100.0 / 84.3
PLA_RP_hgx2v1_pB27_A-189	5p 3p	Homo sapiens - KIAA0907	GID: 55741674	22889	A	-16	1145	IF	100.0 / 81.9
PLA_RP_hgx2v1_pB27_A-222	5p 3p	Homo sapiens - KIAA0907	GID: 55741674	22889	A	-15	1145	OOF2	90.3 / 70.2
PLA_RP_hgx2v1_pB27_A-70	3p	Homo sapiens - KIAA0907	GID: 55741674	22889	A	no data	1400	??	79.1
PLA_RP_hgx2v1_pB27_A-57	3p	Homo sapiens - KIAA0907	GID: 55741674	22889	A	no data	1228	??	79
PLA_RP_hgx2v1_pB27_A-12	3p	Homo sapiens - KIAA0907	GID: 55741674	22889	A	no data	1345	??	78.8
PLA_RP_hgx2v1_pB27_A-135	3p	Homo sapiens - KIAA0907	GID: 55741674	22889	A	no data	1144	??	73.1
PLA_RP_hgx2v1_pB27_A-228	5p 3p	Homo sapiens - KIAA0907	GID: 55741674	22889	A	18	1350	IF	86.2 / 75.4
PLA_RP_hgx2v1_pB27_A-44	5p 3p	Homo sapiens - KIAA0907	GID: 55741674	22889	A	213	1229	IF	100.0 / 78.7
PLA_RP_hgx2v1_pB27_A-43	5p 3p	Homo sapiens - KIAA0907	GID: 55741674	22889	A	213	1229	IF	100.0 / 79.0
PLA_RP_hgx2v1_pB27_A-40	5p 3p	Homo sapiens - KIAA0907	GID: 55741674	22889	A	213	1229	IF	100.0 / 79.3
PLA_RP_hgx2v1_pB27_A-24	5p 3p	Homo sapiens - KIAA0907	GID: 55741674	22889	A	213	1229	IF	95.7 / 78.3
PLA_RP_hgx2v1_pB27_A-169	5p	Homo sapiens - KIAA0907	GID: 55741674	22889	A	555	no data	IF	100
PLA_RP_hgx2v1_pB27_A-243	5p 3p	Homo sapiens - KIAA0907	GID: 55741674	22889	A	555	1352	IF	99.6 / 78.6
PLA_RP_hgx2v1_pB27_A-156	5p 3p	Homo sapiens - KIAA0907	GID: 55741674	22889	A	555	1352	IF	99.3 / 76.5
PLA_RP_hgx2v1_pB27_A-99	5p 3p	Homo sapiens - KIAA0907	GID: 55741674	22889	A	570	1346	IF	100.0 / 68.5
PLA_RP_hgx2v1_pB27_A-102	5p 3p	Homo sapiens - KIAA0907	GID: 55741674	22889	A	570	1346	IF	100.0 / 71.4
PLA_RP_hgx2v1_pB27_A-119	5p 3p	Homo sapiens - KIAA0907	GID: 55741674	22889	A	570	1346	IF	100.0 / 80.3
PLA_RP_hgx2v1_pB27_A-152	5p	Homo sapiens - KIAA0907	GID: 55741674	22889	A	570	no data	IF	99.5
PLA_RP_hgx2v1_pB27_A-107	5p	Homo sapiens - KIAA0907	GID: 55741674	22889	A	570	no data	IF	100
PLA_RP_hgx2v1_pB27_A-71	5p 3p	Homo sapiens - KIAA0907	GID: 55741674	22889	A	570	1346	IF	100.0 / 79.4
PLA_RP_hgx2v1_pB27_A-232	5p 3p	Homo sapiens - KIAA0907	GID: 55741674	22889	A	570	1346	IF	99.5 / 75.2
PLA_RP_hgx2v1_pB27_A-261	5p 3p	Homo sapiens - KIAA0907	GID: 55741674	22889	A	570	1346	IF	98.9 / 76.9
PLA_RP_hgx2v1_pB27_A-87	5p 3p	Homo sapiens - KIAA0907	GID: 55741674	22889	A	615	1401	IF	99.2 / 78.5
PLA_RP_hgx2v1_pB27_A-215	5p 3p	Homo sapiens - KPNA1	GID: 222144292	3836	A	-103	1374	IF	94.0 / 79.6
PLA_RP_hgx2v1_pB27_A-111	3p	Homo sapiens - KPNA1	GID: 222144292	3836	A	no data	2051	??	86.9
PLA_RP_hgx2v1_pB27_A-186	3p	Homo sapiens - KPNA1	GID: 222144292	3836	A	no data	2195	??	93.8
PLA_RP_hgx2v1_pB27_A-271	3p	Homo sapiens - KPNA1	GID: 222144292	3836	A	no data	1834	??	83.8
PLA_RP_hgx2v1_pB27_A-93	3p	Homo sapiens - KPNA1	GID: 222144292	3836	A	no data	2044	??	99.7
PLA_RP_hgx2v1_pB27_A-164	5p	Homo sapiens - KPNA1	GID: 222144292	3836	A	129	no data	IF	85
PLA_RP_hgx2v1_pB27_A-42	5p 3p	Homo sapiens - KPNA1	GID: 222144292	3836	A	399	1520	IF	96.5 / 99.7
PLA_RP_hgx2v1_pB27_A-76	5p 3p	Homo sapiens - KPNA1	GID: 222144292	3836	A	399	1520	IF	100.0 / 100.0
PLA_RP_hgx2v1_pB27_A-142	5p 3p	Homo sapiens - KPNA1	GID: 222144292	3836	A	615	2049	IF	100.0 / 84.8
PLA_RP_hgx2v1_pB27_A-47	5p 3p	Homo sapiens - KPNA1	GID: 222144292	3836	A	615	2049	IF	99.8 / 99.7
PLA_RP_hgx2v1_pB27_A-11	5p 3p	Homo sapiens - KPNA1	GID: 222144292	3836	A	621	4968	IF	99.6 / 63.5
PLA_RP_hgx2v1_pB27_A-240	5p	Homo sapiens - KPNA1	GID: 222144292	3836	A	621	no data	OOF2	93.8
PLA_RP_hgx2v1_pB27_A-18	5p 3p	Homo sapiens - KPNA1	GID: 222144292	3836	A	621	2196	IF	99.8 / 100.0
PLA_RP_hgx2v1_pB27_A-276	5p 3p	Homo sapiens - KPNA1	GID: 222144292	3836	A	621	2196	IF	100.0 / 84.0
PLA_RP_hgx2v1_pB27_A-53	5p 3p	Homo sapiens - KPNA1	GID: 222144292	3836	A	621	2196	IF	100.0 / 100.0
PLA_RP_hgx2v1_pB27_A-32	5p 3p	Homo sapiens - KPNA1	GID: 222144292	3836	A	621	2196	IF	100.0 / 100.0
PLA_RP_hgx2v1_pB27_A-56	5p 3p	Homo sapiens - KPNA1	GID: 222144292	3836	A	621	2196	IF	99.4 / 100.0
PLA_RP_hgx2v1_pB27_A-205	5p	Homo sapiens - KPNA1	GID: 222144292	3836	A	621	no data	OOF2	97.4
PLA_RP_hgx2v1_pB27_A-16	5p 3p	Homo sapiens - KPNA1	GID: 222144292	3836	A	636	2052	IF	100.0 / 100.0
PLA_RP_hgx2v1_pB27_A-238	5p	Homo sapiens - KPNA1	GID: 222144292	3836	A	654	no data	IF	97.8
PLA_RP_hgx2v1_pB27_A-109	5p 3p	Homo sapiens - KPNA1	GID: 222144292	3836	A	684	1841	IF	100.0 / 84.9
PLA_RP_hgx2v1_pB27_A-125	5p 3p	Homo sapiens - KPNA1	GID: 222144292	3836	A	687	1540	IF	100.0 / 79.3
PLA_RP_hgx2v1_pB27_A-113	5p 3p	Homo sapiens - KPNA1	GID: 222144292	3836	A	756	1757	IF	99.4 / 89.3
PLA_RP_hgx2v1_pB27_A-229	3p	Homo sapiens - KPNA2	GID: 62388891	3838	A	no data	1830	??	88.3
PLA_RP_hgx2v1_pB27_A-207	5p 3p	Homo sapiens - KPNA2	GID: 62388891	3838	A	474	1865	IF	99.8 / 57.7
PLA_RP_hgx2v1_pB27_A-267	5p 3p	Homo sapiens - KPNA2	GID: 62388891	3838	A	732	1831	IF	99.8 / 90.7
PLA_RP_hgx2v1_pB27_A-166	5p 3p	Homo sapiens - KPNA4	GID: 339275982	3840	D	21	1241	IF	100.0 / 66.4
PLA_RP_hgx2v1_pB27_A-38	3p	Homo sapiens - KPNA6	GID: 118582282	23633	A	no data	1873	??	86.5
PLA_RP_hgx2v1_pB27_A-49	3p	Homo sapiens - KPNA6	GID: 118582282	23633	A	no data	1916	??	99.7
PLA_RP_hgx2v1_pB27_A-64	5p 3p	Homo sapiens - KPNA6	GID: 118582282	23633	A	267	1476	IF	100.0 / 100.0
PLA_RP_hgx2v1_pB27_A-75	5p 3p	Homo sapiens - KPNA6	GID: 118582282	23633	A	447	1875	IF	100.0 / 99.7
PLA_RP_hgx2v1_pB27_A-123	5p 3p	Homo sapiens - KPNA6	GID: 118582282	23633	A	447	1875	IF	100.0 / 72.4
PLA_RP_hgx2v1_pB27_A-227	5p 3p	Homo sapiens - KPNA6	GID: 118582282	23633	A	447	1875	IF	99.0 / 77.7
PLA_RP_hgx2v1_pB27_A-219	5p 3p	Homo sapiens - KPNA6	GID: 118582282	23633	A	447	1875	IF	99.0 / 75.0
PLA_RP_hgx2v1_pB27_A-194	5p 3p	Homo sapiens - KPNA6	GID: 118582282	23633	A	459	1273	IF	100.0 / 86.7
PLA_RP_hgx2v1_pB27_A-254	5p 3p	Homo sapiens - KPNA6	GID: 118582282	23633	A	459	1917	IF	100.0 / 78.6
PLA_RP_hgx2v1_pB27_A-242	5p	Homo sapiens - KPNA6	GID: 118582282	23633	A	465	no data	IF	100
PLA_RP_hgx2v1_pB27_A-134	5p 3p	Homo sapiens - KPNA6	GID: 118582282	23633	A	465	1510	IF	100.0 / 87.1
PLA_RP_hgx2v1_pB27_A-170	5p 3p	Homo sapiens - KPNA6	GID: 118582282	23633	A	465	1510	IF	100.0 / 80.7
PLA_RP_hgx2v1_pB27_A-122	5p 3p	Homo sapiens - KPNA6	GID: 118582282	23633	A	465	1510	IF	100.0 / 85.8
PLA_RP_hgx2v1_pB27_A-180	5p 3p	Homo sapiens - KPNA6	GID: 118582282	23633	A	468	1373	IF	100.0 / 79.6
PLA_RP_hgx2v1_pB27_A-201	5p 3p	Homo sapiens - KPNA6	GID: 118582282	23633	A	468	1373	IF	99.8 / 88.2
PLA_RP_hgx2v1_pB27_A-221	5p 3p	Homo sapiens - KPNA6	GID: 118582282	23633	A	468	1709	IF	100.0 / 93.6
PLA_RP_hgx2v1_pB27_A-28	5p 3p	Homo sapiens - KPNA6	GID: 118582282	23633	A	501	1669	IF	99.6 / 100.0
PLA_RP_hgx2v1_pB27_A-153	5p 3p	Homo sapiens - KPNA6	GID: 118582282	23633	A	501	1669	IF	100.0 / 87.2
PLA_RP_hgx2v1_pB27_A-249	5p 3p	Homo sapiens - KPNA6	GID: 118582282	23633	A	501	1669	IF	97.2 / 80.4
PLA_RP_hgx2v1_pB27_A-108	5p	Homo sapiens - KPNA6	GID: 118582282	23633	A	537	no data	IF	100
PLA_RP_hgx2v1_pB27_A-181	5p 3p	Homo sapiens - KPNA6	GID: 118582282	23633	A	537	1648	IF	100.0 / 86.6
PLA_RP_hgx2v1_pB27_A-120	5p 3p	Homo sapiens - KPNA6	GID: 118582282	23633	A	537	1648	IF	100.0 / 74.4
PLA_RP_hgx2v1_pB27_A-54	5p 3p	Homo sapiens - KPNA6	GID: 118582282	23633	A	672	1708	IF	100.0 / 100.0
PLA_RP_hgx2v1_pB27_A-52	5p 3p	Homo sapiens - KPNA6	GID: 118582282	23633	A	771	2255	IF	99.8 / 100.0
PLA_RP_hgx2v1_pB27_A-177	5p 3p	Homo sapiens - KPNA6	GID: 118582282	23633	A	771	2011	IF	100.0 / 85.1
PLA_RP_hgx2v1_pB27_A-260	5p 3p	Homo sapiens - KPNA6	GID: 118582282	23633	A	771	2011	IF	99.6 / 85.8
PLA_RP_hgx2v1_pB27_A-50	5p 3p	Homo sapiens - KPNA6	GID: 118582282	23633	A	795	1874	IF	100.0 / 99.4
PLA_RP_hgx2v1_pB27_A-251	5p	Homo sapiens - KPNA6	GID: 118582282	23633	A	795	no data	IF	96.2
PLA_RP_hgx2v1_pB27_A-151	5p 3p	Homo sapiens - KPNA6	GID: 118582282	23633	A	795	1670	IF	99.8 / 92.6
PLA_RP_hgx2v1_pB27_A-185	5p	Homo sapiens - KPNA6	GID: 118582282	23633	A	804	no data	IF	100
PLA_RP_hgx2v1_pB27_A-275	5p 3p	Homo sapiens - KPNA6	GID: 118582282	23633	A	804	1661	IF	99.8 / 81.9
PLA_RP_hgx2v1_pB27_A-61	5p	Homo sapiens - PRMT2 variant 1	GID: 46255048	3275	A	-31	no data	IF	95.8
PLA_RP_hgx2v1_pB27_A-133	5p	Homo sapiens - PRMT2 variant 1	GID: 46255048	3275	A	-31	no data	IF	99.2
PLA_RP_hgx2v1_pB27_A-146	5p	Homo sapiens - PRMT2 variant 1	GID: 46255048	3275	A	-31	no data	IF	99.2
PLA_RP_hgx2v1_pB27_A-223	5p 3p	Homo sapiens - PRMT2 variant 1	GID: 46255048	3275	A	-28	1096	IF	83.2 / 90.8
PLA_RP_hgx2v1_pB27_A-246	5p 3p	Homo sapiens - PRMT2 variant 1	GID: 46255048	3275	A	-28	1096	OOF2	93.8 / 93.5
PLA_RP_hgx2v1_pB27_A-231	5p 3p	Homo sapiens - PRMT2 variant 1	GID: 46255048	3275	A	-28	1096	IF	92.5 / 93.4
PLA_RP_hgx2v1_pB27_A-199	5p 3p	Homo sapiens - PRMT2 variant 1	GID: 46255048	3275	A	-28	1096	IF	98.5 / 92.1
PLA_RP_hgx2v1_pB27_A-95	5p	Homo sapiens - PRMT2 variant 1	GID: 46255048	3275	A	-28	no data	IF	98.8
PLA_RP_hgx2v1_pB27_A-158	5p 3p	Homo sapiens - PRMT2 variant 1	GID: 46255048	3275	A	-7	729	IF	99.6 / 76.3
PLA_RP_hgx2v1_pB27_A-266	5p 3p	Homo sapiens - PRMT2 variant 1	GID: 46255048	3275	A	-7	729	IF	84.5 / 73.0
PLA_RP_hgx2v1_pB27_A-46	5p 3p	Homo sapiens - PRMT2 variant 1	GID: 46255048	3275	A	3	1002	IF	85.0 / 100.0
PLA_RP_hgx2v1_pB27_A-171	5p	Homo sapiens - PRMT2 variant 1	GID: 46255048	3275	A	9	no data	IF	99.6
PLA_RP_hgx2v1_pB27_A-253	5p	Homo sapiens - PRMT2 variant 1	GID: 46255048	3275	A	9	no data	IF	93.2
PLA_RP_hgx2v1_pB27_A-96	5p 3p	Homo sapiens - PRMT2 variant 1	GID: 46255048	3275	A	9	1824	IF	99.6 / 59.5
PLA_RP_hgx2v1_pB27_A-121	5p 3p	Homo sapiens - PRMT2 variant 1	GID: 46255048	3275	A	18	699	IF	99.8 / 70.6
PLA_RP_hgx2v1_pB27_A-187	5p 3p	Homo sapiens - PRMT2 variant 1	GID: 46255048	3275	A	18	699	IF	99.4 / 93.4
PLA_RP_hgx2v1_pB27_A-272	5p 3p	Homo sapiens - PRMT2 variant 1	GID: 46255048	3275	A	75	861	IF	95.6 / 89.6
PLA_RP_hgx2v1_pB27_A-268	5p 3p	Homo sapiens - PRMT2 variant 1	GID: 46255048	3275	A	75	861	IF	99.8 / 95.4
PLA_RP_hgx2v1_pB27_A-63	5p 3p	Homo sapiens - PRMT2 variant 1	GID: 46255048	3275	A	75	861	IF	99.8 / 100.0
PLA_RP_hgx2v1_pB27_A-265	5p 3p	Homo sapiens - PRMT2 variant 1	GID: 46255048	3275	A	75	861	IF	76.4 / 76.7
PLA_RP_hgx2v1_pB27_A-255	5p 3p	Homo sapiens - PRMT2 variant 1	GID: 46255048	3275	A	75	861	IF	95.7 / 94.7
PLA_RP_hgx2v1_pB27_A-220	5p 3p	Homo sapiens - PRMT2 variant 1	GID: 46255048	3275	A	75	861	IF	97.6 / 96.1
PLA_RP_hgx2v1_pB27_A-15	5p	Homo sapiens - PRMT2 variant 1	GID: 46255048	3275	A	75	no data	IF	99.6
PLA_RP_hgx2v1_pB27_A-74	5p 3p	Homo sapiens - PRMT2 variant 1	GID: 46255048	3275	A	75	861	IF	100.0 / 100.0
PLA_RP_hgx2v1_pB27_A-178	5p 3p	Homo sapiens - PRMT2 variant 1	GID: 46255048	3275	A	75	861	IF	99.6 / 91.6
PLA_RP_hgx2v1_pB27_A-257	5p 3p	Homo sapiens - RBMS1	GID: 222446644	5937	C	-109	705	IF	99.8 / 81.7
PLA_RP_hgx2v1_pB27_A-3	5p	Homo sapiens - RBMS1	GID: 222446644	5937	C	159	no data	IF	100
PLA_RP_hgx2v1_pB27_A-277	5p 3p	Homo sapiens - SF3A1	GID: 53831993	10291	B	-7	415	IF	98.1 / 77.4
PLA_RP_hgx2v1_pB27_A-278	5p 3p	Homo sapiens - SF3A1	GID: 53831993	10291	B	36	893	IF	99.6 / 87.7
PLA_RP_hgx2v1_pB27_A-269	5p 3p	Homo sapiens - SF3A1	GID: 53831993	10291	B	36	893	IF	99.8 / 77.3
PLA_RP_hgx2v1_pB27_A-145	3p	Homo sapiens - SNRP70	GID: 57634537	6625	F	no data	669	??	69.4
PLA_RP_hgx2v1_pB27_A-141	5p 3p	Homo sapiens - SNRP70	GID: 57634537	6625	F	45	588	IF	97.0 / 69.9
PLA_RP_hgx2v1_pB27_A-116	5p 3p	Homo sapiens - SNRP70	GID: 57634537	6625	F	45	588	IF	97.0 / 91.7
PLA_RP_hgx2v1_pB27_A-110	5p 3p	Homo sapiens - SNRP70	GID: 57634537	6625	F	45	588	IF	81.5 / 77.5
PLA_RP_hgx2v1_pB27_A-23	5p 3p	Homo sapiens - SNRP70	GID: 57634537	6625	F	66	669	IF	96.9 / 94.2
PLA_RP_hgx2v1_pB27_A-59	5p 3p	Homo sapiens - SNRP70	GID: 57634537	6625	F	75	480	IF	99.8 / 99.7
PLA_RP_hgx2v1_pB27_A-283	5p 3p	Homo sapiens - SNRP70	GID: 57634537	6625	F	75	480	IF	99.8 / 85.9
PLA_RP_hgx2v1_pB27_A-154	5p 3p	Homo sapiens - SNRP70	GID: 57634537	6625	F	84	577	IF	95.8 / 89.3
PLA_RP_hgx2v1_pB27_A-208	5p 3p	Homo sapiens - SNRP70	GID: 57634537	6625	F	90	1792	IF	99.0 / 66.0
PLA_RP_hgx2v1_pB27_A-130	5p 3p	Homo sapiens - SNRP70	GID: 57634537	6625	F	93	659	IF	77.8 / 84.9
PLA_RP_hgx2v1_pB27_A-6	5p 3p	Homo sapiens - SNRP70	GID: 57634537	6625	F	93	660	IF	96.7 / 94.2
PLA_RP_hgx2v1_pB27_A-35	5p 3p	Homo sapiens - SNRP70	GID: 57634537	6625	F	93	660	IF	96.7 / 94.3
PLA_RP_hgx2v1_pB27_A-160	5p 3p	Homo sapiens - SNRP70	GID: 57634537	6625	F	93	660	IF	96.7 / 92.0
PLA_RP_hgx2v1_pB27_A-172	5p 3p	Homo sapiens - SNRP70	GID: 57634537	6625	F	99	716	IF	96.6 / 73.0
PLA_RP_hgx2v1_pB27_A-10	3p	Homo sapiens - U2AF2	GID: 60279266	11338	A	no data	1533	??	87.7
PLA_RP_hgx2v1_pB27_A-55	3p	Homo sapiens - U2AF2	GID: 60279266	11338	A	no data	1545	??	94.9
PLA_RP_hgx2v1_pB27_A-281	3p	Homo sapiens - U2AF2	GID: 60279266	11338	A	no data	1534	??	90
PLA_RP_hgx2v1_pB27_A-127	3p	Homo sapiens - U2AF2	GID: 60279266	11338	A	no data	1536	??	98.4
PLA_RP_hgx2v1_pB27_A-20	3p	Homo sapiens - U2AF2	GID: 60279266	11338	A	no data	1533	??	73.8
PLA_RP_hgx2v1_pB27_A-67	3p	Homo sapiens - U2AF2	GID: 60279266	11338	A	no data	1545	??	98.8
PLA_RP_hgx2v1_pB27_A-183	3p	Homo sapiens - U2AF2	GID: 60279266	11338	A	no data	1545	??	85.9
PLA_RP_hgx2v1_pB27_A-62	5p 3p	Homo sapiens - U2AF2	GID: 60279266	11338	A	374	1534	OOF2	99.4 / 96.4
PLA_RP_hgx2v1_pB27_A-282	5p 3p	Homo sapiens - U2AF2	GID: 60279266	11338	A	374	1534	OOF2	95.7 / 98.1
PLA_RP_hgx2v1_pB27_A-168	5p	Homo sapiens - U2AF2	GID: 60279266	11338	A	374	no data	OOF2	100
PLA_RP_hgx2v1_pB27_A-86	5p	Homo sapiens - U2AF2	GID: 60279266	11338	A	374	no data	OOF2	100
PLA_RP_hgx2v1_pB27_A-30	5p 3p	Homo sapiens - U2AF2	GID: 60279266	11338	A	374	1534	OOF2	98.0 / 72.2
PLA_RP_hgx2v1_pB27_A-65	5p 3p	Homo sapiens - U2AF2	GID: 60279266	11338	A	519	1414	IF	100.0 / 99.2
PLA_RP_hgx2v1_pB27_A-118	5p 3p	Homo sapiens - U2AF2	GID: 60279266	11338	A	519	1414	IF	99.8 / 86.9
PLA_RP_hgx2v1_pB27_A-212	5p	Homo sapiens - U2AF2	GID: 60279266	11338	A	576	no data	OOF2	96.3
PLA_RP_hgx2v1_pB27_A-14	5p 3p	Homo sapiens - U2AF2	GID: 60279266	11338	A	578	1418	OOF2	97.2 / 100.0
PLA_RP_hgx2v1_pB27_A-284	5p 3p	Homo sapiens - U2AF2	GID: 60279266	11338	A	578	1418	OOF2	97.7 / 85.5
PLA_RP_hgx2v1_pB27_A-191	5p 3p	Homo sapiens - U2AF2	GID: 60279266	11338	A	578	1418	OOF2	96.6 / 71.9
PLA_RP_hgx2v1_pB27_A-115	5p 3p	Homo sapiens - U2AF2	GID: 60279266	11338	A	578	1418	OOF2	97.5 / 91.8
PLA_RP_hgx2v1_pB27_A-80	5p 3p	Homo sapiens - U2AF2	GID: 60279266	11338	A	592	1541	OOF1	97.7 / 99.7
PLA_RP_hgx2v1_pB27_A-198	5p 3p	Homo sapiens - U2AF2	GID: 60279266	11338	A	592	1541	OOF1	97.5 / 94.5
PLA_RP_hgx2v1_pB27_A-173	5p 3p	Homo sapiens - U2AF2	GID: 60279266	11338	A	599	1534	OOF2	97.6 / 100.0
PLA_RP_hgx2v1_pB27_A-280	5p 3p	Homo sapiens - U2AF2	GID: 60279266	11338	A	599	1534	OOF2	89.5 / 90.5
PLA_RP_hgx2v1_pB27_A-273	5p 3p	Homo sapiens - U2AF2	GID: 60279266	11338	A	599	1534	OOF2	97.7 / 99.1
PLA_RP_hgx2v1_pB27_A-252	5p	Homo sapiens - U2AF2	GID: 60279266	11338	A	599	no data	OOF2	97.2
PLA_RP_hgx2v1_pB27_A-82	5p 3p	Homo sapiens - U2AF2	GID: 60279266	11338	A	599	1534	OOF2	97.4 / 90.5
PLA_RP_hgx2v1_pB27_A-165	5p	Homo sapiens - U2AF2	GID: 60279266	11338	A	599	no data	OOF2	97.5
PLA_RP_hgx2v1_pB27_A-39	5p 3p	Homo sapiens - U2AF2	GID: 60279266	11338	A	599	1534	OOF2	95.2 / 74.0
PLA_RP_hgx2v1_pB27_A-90	5p 3p	Homo sapiens - U2AF2	GID: 60279266	11338	A	599	1534	OOF2	97.5 / 67.5
PLA_RP_hgx2v1_pB27_A-105	5p 3p	Homo sapiens - U2AF2	GID: 60279266	11338	A	599	1534	OOF2	97.5 / 96.3
PLA_RP_hgx2v1_pB27_A-184	5p 3p	Homo sapiens - U2AF2	GID: 60279266	11338	A	599	1534	OOF2	97.6 / 98.0
PLA_RP_hgx2v1_pB27_A-256	5p 3p	Homo sapiens - U2AF2	GID: 60279266	11338	A	599	1534	OOF2	97.4 / 96.1
PLA_RP_hgx2v1_pB27_A-106	5p 3p	Homo sapiens - U2AF2	GID: 60279266	11338	A	599	1534	OOF2	97.7 / 100.0
PLA_RP_hgx2v1_pB27_A-136	5p 3p	Homo sapiens - U2AF2	GID: 60279266	11338	A	599	1534	OOF2	97.4 / 89.6
PLA_RP_hgx2v1_pB27_A-147	5p 3p	Homo sapiens - U2AF2	GID: 60279266	11338	A	599	1534	OOF2	97.6 / 100.0
PLA_RP_hgx2v1_pB27_A-41	5p 3p	Homo sapiens - U2AF2	GID: 60279266	11338	A	599	1534	IF	96.8 / 82.7
PLA_RP_hgx2v1_pB27_A-25	5p 3p	Homo sapiens - U2AF2	GID: 60279266	11338	A	599	1534	OOF2	97.0 / 78.4
PLA_RP_hgx2v1_pB27_A-264	5p	Homo sapiens - U2AF2	GID: 60279266	11338	A	599	no data	OOF2	88.1
PLA_RP_hgx2v1_pB27_A-85	5p 3p	Homo sapiens - U2AF2	GID: 60279266	11338	A	599	1534	OOF2	97.4 / 92.6
PLA_RP_hgx2v1_pB27_A-259	5p 3p	Homo sapiens - U2AF2	GID: 60279266	11338	A	607	1455	OOF1	96.2 / 79.1
PLA_RP_hgx2v1_pB27_A-131	5p	Homo sapiens - U2AF2	GID: 60279266	11338	A	668	no data	OOF1	95.7
PLA_RP_hgx2v1_pB27_A-250	5p	Homo sapiens - U2AF2	GID: 60279266	11338	A	709	no data	OOF1	96.1
PLA_RP_hgx2v1_pB27_A-226	5p 3p	Homo sapiens - U2AF2	GID: 60279266	11338	A	709	1546	OOF1	96.3 / 81.2
PLA_RP_hgx2v1_pB27_A-88	5p 3p	Homo sapiens - U2AF2	GID: 60279266	11338	A	709	1546	OOF1	97.6 / 99.0
PLA_RP_hgx2v1_pB27_A-193	5p 3p	Homo sapiens - U2AF2	GID: 60279266	11338	A	716	1553	OOF2	97.2 / 80.7
PLA_RP_hgx2v1_pB27_A-175	5p 3p	Homo sapiens - U2AF2	GID: 60279266	11338	A	755	1549	OOF2	97.3 / 96.2
PLA_RP_hgx2v1_pB27_A-274	5p 3p	Homo sapiens - U2AF2	GID: 60279266	11338	A	755	1549	OOF2	97.6 / 92.4
PLA_RP_hgx2v1_pB27_A-104	5p 3p	Homo sapiens - U2AF2	GID: 60279266	11338	A	755	1549	OOF2	97.3 / 93.7
PLA_RP_hgx2v1_pB27_A-143	5p 3p	Homo sapiens - U2AF2	GID: 60279266	11338	A	822	1554	IF	97.4 / 88.0
PLA_RP_hgx2v1_pB27_A-211	5p 3p	Homo sapiens - U2AF2	GID: 60279266	11338	A	822	1554	IF	89.3 / 79.7
PLA_RP_hgx2v1_pB27_A-124	5p 3p	Homo sapiens - U2AF2	GID: 60279266	11338	A	891	1554	IF	97.4 / 80.2
PLA_RP_hgx2v1_pB27_A-37	5p 3p	Homo sapiens - UHMK1	GID: 52851453	127933	B	186	1330	IF	91.7 / 100.0
PLA_RP_hgx2v1_pB27_A-161	5p 3p	Homo sapiens - UHMK1	GID: 52851453	127933	B	186	1330	IF	100.0 / 94.6
PLA_RP_hgx2v1_pB27_A-149	5p 3p	Homo sapiens - UHMK1	GID: 52851453	127933	B	186	1330	IF	99.6 / 97.4
PLA_RP_hgx2v1_pB27_A-77	5p 3p	Homo sapiens - UHMK1	GID: 52851453	127933	B	186	1330	IF	100.0 / 100.0
PLA_RP_hgx2v1_pB27_A-79	5p 3p	Homo sapiens - UHMK1	GID: 52851453	127933	B	186	1330	IF	99.8 / 100.0
PLA_RP_hgx2v1_pB27_A-29	5p 3p	Homo sapiens - UHMK1	GID: 52851453	127933	B	186	1330	IF	100.0 / 100.0
PLA_RP_hgx2v1_pB27_A-230	5p 3p	Homo sapiens - UHMK1	GID: 52851453	127933	B	249	1340	IF	99.8 / 93.3
PLA_RP_hgx2v1_pB27_A-17	5p 3p	Homo sapiens - UHMK1	GID: 52851453	127933	B	249	1340	IF	100.0 / 100.0
PLA_RP_hgx2v1_pB27_A-98	5p 3p	Homo sapiens - UHMK1	GID: 52851453	127933	B	249	1340	IF	100.0 / 83.6
PLA_RP_hgx2v1_pB27_A-204	5p	Homo sapiens - UHMK1	GID: 52851453	127933	B	249	no data	IF	99.8
PLA_RP_hgx2v1_pB27_A-188	5p	Homo sapiens - UHMK1	GID: 52851453	127933	B	279	no data	IF	69.9
PLA_RP_hgx2v1_pB27_A-92	3p	Homo sapiens - ZFP36L1	GID: 347659002	677	D	no data	681	??	100
PLA_RP_hgx2v1_pB27_A-203	5p 3p	Homo sapiens - ZFP36L1	GID: 347659002	677	D	216	676	IF	99.1 / 67.4
PLA_RP_hgx2v1_pB27_A-26	5p 3p	Homo sapiens - ZFP36L2	GID: 188536101	678	D	285	651	IF	99.7 / 100.0
PLA_RP_hgx2v1_pB27_A-101	5p 3p	Homo sapiens - ZMYND8	GID: 574957144	23613	B	2403	3396	IF	99.6 / 85.2
PLA_RP_hgx2v1_pB27_A-91	5p 3p	Homo sapiens - ZMYND8	GID: 574957144	23613	B	2541	3199	IF	100.0 / 100.0
PLA_RP_hgx2v1_pB27_A-237	5p 3p	Homo sapiens - ZMYND8	GID: 574957144	23613	B	2541	3199	IF	98.6 / 93.1
PLA_RP_hgx2v1_pB27_A-258	5p	Homo sapiens - ZNF521	GID: 219801668	25925	F	96	no data	IF	95.3
PLA_RP_hgx2v1_pB27_A-270	5p 3p	Homo sapiens - ZNF521	GID: 219801668	25925	F	96	1020	IF	75.8 / 90.2

## Sheet: S7_MANE_RP
Homo sapiens - Splicing factor 1 (aa 1-441) vs mouse adult neurosphere cells
Clone Name	Type seq	Gene name (best match)	GenBank ID (NCBI)	Gene ID (NCBI)	Global PBS	Start	Stop	Frame	% Id 5p/3p
MANE_RP1_hgx2v1_pB27_A-84	5p 3p	Mus musculus - 2810403A07Rik	GID: 254692929	74200	A	3	1052	IF	94.0 / 100.0
MANE_RP1_hgx2v1_pB27_A-4	5p 3p	Mus musculus - 2810403A07Rik	GID: 254692929	74200	A	3	1052	IF	92.6 / 98.3
MANE_RP1_hgx2v1_pB27_A-132	5p 3p	Mus musculus - 2810403A07Rik	GID: 254692929	74200	A	3	1052	IF	75.5 / 98.6
MANE_RP1_hgx2v1_pB27_A-247	5p 3p	Mus musculus - 2810403A07Rik	GID: 254692929	74200	A	3	1835	IF	91.9 / 84.9
MANE_RP1_hgx2v1_pB27_A-213	5p 3p	Mus musculus - 2810403A07Rik	GID: 254692929	74200	A	3	1835	IF	96.4 / 95.6
MANE_RP1_hgx2v1_pB27_A-104	5p 3p	Mus musculus - 2810403A07Rik	GID: 254692929	74200	A	3	1835	IF	98.5 / 89.0
MANE_RP1_hgx2v1_pB27_A-100	5p 3p	Mus musculus - 2810403A07Rik	GID: 254692929	74200	A	3	1835	IF	95.9 / 87.9
MANE_RP1_hgx2v1_pB27_A-22	5p 3p	Mus musculus - 2810403A07Rik	GID: 254692929	74200	A	3	2873	IF	87.4 / 61.5
MANE_RP1_hgx2v1_pB27_A-255	5p 3p	Mus musculus - 2810403A07Rik	GID: 254692929	74200	A	3	1835	IF	96.4 / 82.8
MANE_RP1_hgx2v1_pB27_A-169	5p 3p	Mus musculus - 2810403A07Rik	GID: 254692929	74200	A	3	1835	IF	86.7 / 89.4
MANE_RP1_hgx2v1_pB27_A-159	5p 3p	Mus musculus - 2810403A07Rik	GID: 254692929	74200	A	3	1835	IF	77.6 / 82.0
MANE_RP1_hgx2v1_pB27_A-191	5p 3p	Mus musculus - 2810403A07Rik	GID: 254692929	74200	A	3	1052	IF	89.3 / 99.7
MANE_RP1_hgx2v1_pB27_A-21	5p 3p	Mus musculus - 2810403A07Rik	GID: 254692929	74200	A	3	1052	IF	86.2 / 94.8
MANE_RP1_hgx2v1_pB27_A-68	5p 3p	Mus musculus - 2810403A07Rik	GID: 254692929	74200	A	3	1835	IF	84.4 / 96.7
MANE_RP1_hgx2v1_pB27_A-130	5p 3p	Mus musculus - 2810403A07Rik	GID: 254692929	74200	A	3	1835	IF	79.6 / 87.9
MANE_RP1_hgx2v1_pB27_A-209	5p 3p	Mus musculus - 2810403A07Rik	GID: 254692929	74200	A	3	1835	IF	98.2 / 90.9
MANE_RP1_hgx2v1_pB27_A-16	5p	Mus musculus - 2810403A07Rik	GID: 254692929	74200	A	3	no data	IF	96.4
MANE_RP1_hgx2v1_pB27_A-189	5p 3p	Mus musculus - 2810403A07Rik	GID: 254692929	74200	A	3	1835	IF	81.8 / 87.9
MANE_RP1_hgx2v1_pB27_A-176	5p 3p	Mus musculus - 2810403A07Rik	GID: 254692929	74200	A	3	1835	IF	89.5 / 84.8
MANE_RP1_hgx2v1_pB27_A-129	5p 3p	Mus musculus - 2810403A07Rik	GID: 254692929	74200	A	18	1250	IF	88.2 / 96.6
MANE_RP1_hgx2v1_pB27_A-69	5p 3p	Mus musculus - 2810403A07Rik	GID: 254692929	74200	A	18	1250	IF	91.6 / 96.1
MANE_RP1_hgx2v1_pB27_A-20	5p 3p	Mus musculus - 2810403A07Rik	GID: 254692929	74200	A	60	1060	IF	90.1 / 100.0
MANE_RP1_hgx2v1_pB27_A-156	5p 3p	Mus musculus - 2810403A07Rik	GID: 254692929	74200	A	60	1060	IF	81.1 / 94.2
MANE_RP1_hgx2v1_pB27_A-99	5p 3p	Mus musculus - 2810403A07Rik	GID: 254692929	74200	A	453	1109	IF	98.4 / 98.5
MANE_RP1_hgx2v1_pB27_A-284	5p 3p	Mus musculus - 2810403A07Rik	GID: 254692929	74200	A	453	1109	IF	99.7 / 97.5
MANE_RP1_hgx2v1_pB27_A-192	5p 3p	Mus musculus - 2810403A07Rik	GID: 254692929	74200	A	453	1109	IF	99.8 / 94.7
MANE_RP1_hgx2v1_pB27_A-73	5p	Mus musculus - 2810403A07Rik	GID: 254692929	74200	A	453	no data	IF	99.7
MANE_RP1_hgx2v1_pB27_A-261	5p 3p	Mus musculus - 2810403A07Rik	GID: 254692929	74200	A	534	999	IF	99.8 / 100.0
MANE_RP1_hgx2v1_pB27_A-165	5p 3p	Mus musculus - A930027E11	GID: 31343602	230967	A	906	2727	IF	97.3 / 98.9
MANE_RP1_hgx2v1_pB27_A-238	5p 3p	Mus musculus - A930027E11	GID: 31343602	230967	A	906	2727	IF	98.1 / 98.6
MANE_RP1_hgx2v1_pB27_A-259	5p 3p	Mus musculus - A930027E11	GID: 31343602	230967	A	1122	2496	IF	98.6 / 98.2
MANE_RP1_hgx2v1_pB27_A-49	5p 3p	Mus musculus - A930027E11	GID: 31343602	230967	A	1122	2496	IF	98.1 / 75.3
MANE_RP1_hgx2v1_pB27_A-151	5p 3p	Mus musculus - A930027E11	GID: 31343602	230967	A	1122	2496	IF	99.1 / 97.5
MANE_RP1_hgx2v1_pB27_A-155	5p 3p	Mus musculus - A930027E11	GID: 31343602	230967	A	1122	2496	IF	97.6 / 97.0
MANE_RP1_hgx2v1_pB27_A-53	5p 3p	Mus musculus - A930027E11	GID: 31343602	230967	A	1905	3432	IF	98.4 / 96.8
MANE_RP1_hgx2v1_pB27_A-163	5p	Mus musculus - A930027E11	GID: 31343602	230967	A	2088	no data	IF	90.3
MANE_RP1_hgx2v1_pB27_A-232	5p 3p	Mus musculus - A930027E11	GID: 31343602	230967	A	2088	3441	IF	98.6 / 98.2
MANE_RP1_hgx2v1_pB27_A-229	5p 3p	Mus musculus - A930027E11	GID: 31343602	230967	A	2091	2502	IF	99.8 / 98.9
MANE_RP1_hgx2v1_pB27_A-206	5p 3p	Mus musculus - A930027E11	GID: 31343602	230967	A	2091	2502	IF	99.8 / 98.2
MANE_RP1_hgx2v1_pB27_A-258	5p 3p	Mus musculus - Abl1	GID: 545688792	11350	D	-40	692	IF	97.8 / 97.5
MANE_RP1_hgx2v1_pB27_A-23	5p 3p	Mus musculus - Arhgap39	GID: 269973896	223666	D	48	922	IF	97.4 / 98.4
MANE_RP1_hgx2v1_pB27_A-218	5p 3p	Mus musculus - Cherp	GID: 119672911	27967	A	-43	1169	IF	98.7 / 97.5
MANE_RP1_hgx2v1_pB27_A-95	5p 3p	Mus musculus - Cherp	GID: 119672911	27967	A	-40	1332	IF	98.3 / 99.5
MANE_RP1_hgx2v1_pB27_A-269	5p 3p	Mus musculus - Cherp	GID: 119672911	27967	A	-40	1332	IF	99.4 / 100.0
MANE_RP1_hgx2v1_pB27_A-48	5p 3p	Mus musculus - Cherp	GID: 119672911	27967	A	-40	632	IF	99.6 / 96.3
MANE_RP1_hgx2v1_pB27_A-106	5p 3p	Mus musculus - Cherp	GID: 119672911	27967	A	-40	632	IF	99.6 / 98.6
MANE_RP1_hgx2v1_pB27_A-113	5p 3p	Mus musculus - Cherp	GID: 119672911	27967	A	-40	632	IF	99.3 / 99.3
MANE_RP1_hgx2v1_pB27_A-78	5p 3p	Mus musculus - Cherp	GID: 119672911	27967	A	-19	788	IF	99.9 / 94.5
MANE_RP1_hgx2v1_pB27_A-148	5p 3p	Mus musculus - Cherp	GID: 119672911	27967	A	-19	788	IF	94.2 / 88.2
MANE_RP1_hgx2v1_pB27_A-153	5p	Mus musculus - Cherp	GID: 119672911	27967	A	-9	no data	OOF1	94.6
MANE_RP1_hgx2v1_pB27_A-8	5p 3p	Mus musculus - Cherp	GID: 119672911	27967	A	30	1088	IF	99.3 / 81.8
MANE_RP1_hgx2v1_pB27_A-188	5p 3p	Mus musculus - Cherp	GID: 119672911	27967	A	30	1088	IF	97.9 / 95.5
MANE_RP1_hgx2v1_pB27_A-42	5p 3p	Mus musculus - Cherp	GID: 119672911	27967	A	30	1088	IF	100.0 / 79.7
MANE_RP1_hgx2v1_pB27_A-233	5p	Mus musculus - Cltc	GID: 51491844	67300	A	1545	no data	IF	93.8
MANE_RP1_hgx2v1_pB27_A-107	5p 3p	Mus musculus - Cltc	GID: 51491844	67300	A	2331	3962	IF	97.8 / 97.8
MANE_RP1_hgx2v1_pB27_A-237	5p 3p	Mus musculus - Cltc	GID: 51491844	67300	A	2331	3962	IF	89.2 / 96.4
MANE_RP1_hgx2v1_pB27_A-114	5p 3p	Mus musculus - Cltc	GID: 51491844	67300	A	2331	3962	IF	97.8 / 97.7
MANE_RP1_hgx2v1_pB27_A-236	5p 3p	Mus musculus - Cltc	GID: 51491844	67300	A	2439	3342	IF	94.2 / 96.6
MANE_RP1_hgx2v1_pB27_A-94	5p 3p	Mus musculus - Cltc	GID: 51491844	67300	A	2439	3342	IF	99.7 / 98.9
MANE_RP1_hgx2v1_pB27_A-150	5p 3p	Mus musculus - Cltc	GID: 51491844	67300	A	2661	5107	IF	98.3 / 98.3
MANE_RP1_hgx2v1_pB27_A-128	5p 3p	Mus musculus - Cltc	GID: 51491844	67300	A	2673	3984	IF	97.5 / 98.8
MANE_RP1_hgx2v1_pB27_A-116	5p 3p	Mus musculus - Cltc	GID: 51491844	67300	A	2673	3984	IF	97.7 / 98.6
MANE_RP1_hgx2v1_pB27_A-83	5p 3p	Mus musculus - Cltc	GID: 51491844	67300	A	2748	4168	IF	96.0 / 96.3
MANE_RP1_hgx2v1_pB27_A-244	5p 3p	Mus musculus - Ddx5	GID: 142378584	13207	B	159	1290	IF	93.9 / 96.1
MANE_RP1_hgx2v1_pB27_A-60	5p 3p	Mus musculus - Ddx5	GID: 142378584	13207	B	159	1290	IF	98.0 / 95.2
MANE_RP1_hgx2v1_pB27_A-266	5p 3p	Mus musculus - Ddx5	GID: 142378584	13207	B	831	1291	IF	100.0 / 99.4
MANE_RP1_hgx2v1_pB27_A-136	5p 3p	Mus musculus - Ddx5	GID: 142378584	13207	B	831	1291	IF	98.7 / 99.6
MANE_RP1_hgx2v1_pB27_A-145	5p 3p	Mus musculus - Ddx5	GID: 142378584	13207	B	831	1291	IF	100.0 / 97.0
MANE_RP1_hgx2v1_pB27_A-240	5p 3p	Mus musculus - Efs	GID: 270341365	13644	D	903	1801	IF	95.1 / 93.0
MANE_RP1_hgx2v1_pB27_A-85	5p 3p	Mus musculus - Fubp1	GID: 134032012	51886	B	-80	1562	OOF2	98.1 / 98.6
MANE_RP1_hgx2v1_pB27_A-249	5p 3p	Mus musculus - Fubp1	GID: 134032012	51886	B	195	1670	IF	97.9 / 92.3
MANE_RP1_hgx2v1_pB27_A-220	5p 3p	Mus musculus - Fubp1	GID: 134032012	51886	B	195	1670	IF	99.0 / 98.8
MANE_RP1_hgx2v1_pB27_A-197	5p 3p	Mus musculus - Fubp1	GID: 134032012	51886	B	330	1664	IF	98.8 / 98.5
MANE_RP1_hgx2v1_pB27_A-231	5p 3p	Mus musculus - Gpd2	GID: 224922805	14571	D	1416	2433	IF	98.4 / 93.6
MANE_RP1_hgx2v1_pB27_A-82	5p 3p	Mus musculus - Hmg20a	GID: 31981181	66867	E	-52	981	IF	99.7 / 98.5
MANE_RP1_hgx2v1_pB27_A-141	5p 3p	Mus musculus - Hnrpdl	GID: 148664249	50926	C	267	970	IF	83.7 / 98.5
MANE_RP1_hgx2v1_pB27_A-239	5p 3p	Mus musculus - Hnrpdl	GID: 148664249	50926	C	300	954	IF	100.0 / 98.7
MANE_RP1_hgx2v1_pB27_A-112	5p 3p	Mus musculus - Hnrpk	GID: 142350515	15387	D	438	1816	IF	94.8 / 94.1
MANE_RP1_hgx2v1_pB27_A-223	5p 3p	Mus musculus - Kdm6a	GID: 33859491	22289	D	189	1384	IF	98.9 / 96.0
MANE_RP1_hgx2v1_pB27_A-47	5p 3p	Mus musculus - Khdrbs1	GID: 344925859	20218	D	297	1174	IF	95.5 / 88.3
MANE_RP1_hgx2v1_pB27_A-280	5p 3p	Mus musculus - Khsrp	GID: 163954947	16549	D	381	1852	IF	99.5 / 88.2
MANE_RP1_hgx2v1_pB27_A-167	5p 3p	Mus musculus - Kist	GID: 40254329	16589	B	207	1680	IF	98.4 / 98.8
MANE_RP1_hgx2v1_pB27_A-139	5p 3p	Mus musculus - Kist	GID: 40254329	16589	B	207	1680	IF	98.9 / 99.0
MANE_RP1_hgx2v1_pB27_A-250	5p 3p	Mus musculus - Kist	GID: 40254329	16589	B	207	1680	IF	97.3 / 98.8
MANE_RP1_hgx2v1_pB27_A-271	5p 3p	Mus musculus - Kist	GID: 40254329	16589	B	207	1680	IF	98.9 / 98.4
MANE_RP1_hgx2v1_pB27_A-225	5p 3p	Mus musculus - Kist	GID: 40254329	16589	B	258	2180	IF	97.3 / 97.9
MANE_RP1_hgx2v1_pB27_A-252	5p 3p	Mus musculus - Kist	GID: 40254329	16589	B	258	2180	IF	95.5 / 98.2
MANE_RP1_hgx2v1_pB27_A-154	5p 3p	Mus musculus - Kist	GID: 40254329	16589	B	258	2180	IF	95.5 / 93.6
MANE_RP1_hgx2v1_pB27_A-88	5p 3p	Mus musculus - Kist	GID: 40254329	16589	B	285	1335	IF	96.8 / 98.4
MANE_RP1_hgx2v1_pB27_A-91	5p 3p	Mus musculus - Kist	GID: 40254329	16589	B	285	1335	IF	95.8 / 96.6
MANE_RP1_hgx2v1_pB27_A-62	5p 3p	Mus musculus - Kpna1	GID: 158517936	16646	A	3	1947	IF	98.2 / 99.2
MANE_RP1_hgx2v1_pB27_A-40	5p 3p	Mus musculus - Kpna1	GID: 158517936	16646	A	87	1559	IF	97.6 / 99.4
MANE_RP1_hgx2v1_pB27_A-208	5p 3p	Mus musculus - Kpna1	GID: 158517936	16646	A	300	1543	IF	94.6 / 92.0
MANE_RP1_hgx2v1_pB27_A-27	5p 3p	Mus musculus - Kpna1	GID: 158517936	16646	A	525	1382	IF	98.2 / 96.4
MANE_RP1_hgx2v1_pB27_A-17	5p 3p	Mus musculus - Kpna1	GID: 158517936	16646	A	525	1382	IF	99.5 / 94.3
MANE_RP1_hgx2v1_pB27_A-10	5p 3p	Mus musculus - Kpna1	GID: 158517936	16646	A	564	2101	IF	99.4 / 96.8
MANE_RP1_hgx2v1_pB27_A-32	5p 3p	Mus musculus - Kpna1	GID: 158517936	16646	A	564	2101	IF	99.3 / 95.1
MANE_RP1_hgx2v1_pB27_A-125	5p 3p	Mus musculus - Kpna1	GID: 158517936	16646	A	654	2003	IF	99.7 / 99.0
MANE_RP1_hgx2v1_pB27_A-72	5p 3p	Mus musculus - Kpna1	GID: 158517936	16646	A	660	2141	IF	99.1 / 100.0
MANE_RP1_hgx2v1_pB27_A-215	5p 3p	Mus musculus - Kpna1	GID: 158517936	16646	A	675	3048	IF	100.0 / 100.0
MANE_RP1_hgx2v1_pB27_A-142	5p 3p	Mus musculus - Kpna1	GID: 158517936	16646	A	684	1348	IF	98.4 / 97.4
MANE_RP1_hgx2v1_pB27_A-226	5p	Mus musculus - Kpna1	GID: 158517936	16646	A	684	no data	IF	92.6
MANE_RP1_hgx2v1_pB27_A-56	3p	Mus musculus - Kpna2	GID: 83281453	16647	A	no data	1521	??	82.9
MANE_RP1_hgx2v1_pB27_A-260	3p	Mus musculus - Kpna2	GID: 83281453	16647	A	no data	1521	??	80.7
MANE_RP1_hgx2v1_pB27_A-89	5p 3p	Mus musculus - Kpna2	GID: 83281453	16647	A	63	1444	IF	97.2 / 100.0
MANE_RP1_hgx2v1_pB27_A-166	5p 3p	Mus musculus - Kpna2	GID: 83281453	16647	A	72	1431	IF	96.5 / 99.5
MANE_RP1_hgx2v1_pB27_A-181	5p 3p	Mus musculus - Kpna2	GID: 83281453	16647	A	72	1502	IF	98.2 / 96.7
MANE_RP1_hgx2v1_pB27_A-190	5p 3p	Mus musculus - Kpna2	GID: 83281453	16647	A	72	1502	IF	98.0 / 98.8
MANE_RP1_hgx2v1_pB27_A-15	5p 3p	Mus musculus - Kpna2	GID: 83281453	16647	A	72	1502	IF	98.6 / 93.3
MANE_RP1_hgx2v1_pB27_A-24	5p 3p	Mus musculus - Kpna2	GID: 83281453	16647	A	72	1502	IF	97.7 / 88.6
MANE_RP1_hgx2v1_pB27_A-147	5p 3p	Mus musculus - Kpna2	GID: 83281453	16647	A	132	1368	IF	98.7 / 97.6
MANE_RP1_hgx2v1_pB27_A-101	5p 3p	Mus musculus - Kpna2	GID: 83281453	16647	A	132	1368	IF	95.9 / 95.3
MANE_RP1_hgx2v1_pB27_A-19	5p 3p	Mus musculus - Kpna2	GID: 83281453	16647	A	150	1497	IF	97.6 / 96.6
MANE_RP1_hgx2v1_pB27_A-80	5p 3p	Mus musculus - Kpna2	GID: 83281453	16647	A	150	1497	IF	97.7 / 91.4
MANE_RP1_hgx2v1_pB27_A-277	5p 3p	Mus musculus - Kpna2	GID: 83281453	16647	A	150	1497	IF	96.2 / 97.5
MANE_RP1_hgx2v1_pB27_A-230	5p 3p	Mus musculus - Kpna2	GID: 83281453	16647	A	174	1405	IF	99.5 / 97.1
MANE_RP1_hgx2v1_pB27_A-31	5p 3p	Mus musculus - Kpna2	GID: 83281453	16647	A	195	1518	IF	99.5 / 98.9
MANE_RP1_hgx2v1_pB27_A-126	5p 3p	Mus musculus - Kpna2	GID: 83281453	16647	A	204	1519	IF	98.8 / 97.3
MANE_RP1_hgx2v1_pB27_A-37	5p 3p	Mus musculus - Kpna2	GID: 83281453	16647	A	204	1519	IF	99.0 / 99.1
MANE_RP1_hgx2v1_pB27_A-123	5p 3p	Mus musculus - Kpna2	GID: 83281453	16647	A	204	1519	IF	97.5 / 97.9
MANE_RP1_hgx2v1_pB27_A-144	5p 3p	Mus musculus - Kpna2	GID: 83281453	16647	A	237	1497	IF	96.3 / 97.0
MANE_RP1_hgx2v1_pB27_A-7	5p 3p	Mus musculus - Kpna2	GID: 83281453	16647	A	237	1497	IF	97.1 / 96.4
MANE_RP1_hgx2v1_pB27_A-35	5p 3p	Mus musculus - Kpna2	GID: 83281453	16647	A	639	1518	IF	99.4 / 99.4
MANE_RP1_hgx2v1_pB27_A-109	5p 3p	Mus musculus - Kpna2	GID: 83281453	16647	A	663	1804	IF	96.9 / 92.0
MANE_RP1_hgx2v1_pB27_A-2	5p 3p	Mus musculus - Kpna2	GID: 83281453	16647	A	663	1804	IF	95.4 / 90.4
MANE_RP1_hgx2v1_pB27_A-177	5p 3p	Mus musculus - Kpna2	GID: 83281453	16647	A	717	1525	IF	99.1 / 99.4
MANE_RP1_hgx2v1_pB27_A-178	5p 3p	Mus musculus - Kpna2	GID: 83281453	16647	A	717	1518	IF	97.9 / 97.7
MANE_RP1_hgx2v1_pB27_A-138	5p 3p	Mus musculus - Kpna2	GID: 83281453	16647	A	717	1522	IF	97.9 / 99.1
MANE_RP1_hgx2v1_pB27_A-133	5p 3p	Mus musculus - Kpna2	GID: 83281453	16647	A	717	1518	IF	98.2 / 98.2
MANE_RP1_hgx2v1_pB27_A-14	5p 3p	Mus musculus - Kpna2	GID: 83281453	16647	A	717	1525	IF	98.7 / 99.3
MANE_RP1_hgx2v1_pB27_A-86	5p 3p	Mus musculus - Kpna2	GID: 83281453	16647	A	717	1518	IF	98.0 / 96.8
MANE_RP1_hgx2v1_pB27_A-111	5p 3p	Mus musculus - Kpna2	GID: 83281453	16647	A	717	1525	IF	98.0 / 99.3
MANE_RP1_hgx2v1_pB27_A-212	5p 3p	Mus musculus - Kpna2	GID: 83281453	16647	A	717	1518	IF	99.5 / 97.7
MANE_RP1_hgx2v1_pB27_A-242	5p 3p	Mus musculus - Kpna2	GID: 83281453	16647	A	717	1518	IF	97.2 / 96.6
MANE_RP1_hgx2v1_pB27_A-245	5p 3p	Mus musculus - Kpna2	GID: 83281453	16647	A	717	1522	IF	99.0 / 99.3
MANE_RP1_hgx2v1_pB27_A-281	5p 3p	Mus musculus - Kpna2	GID: 83281453	16647	A	717	1525	IF	98.8 / 99.2
MANE_RP1_hgx2v1_pB27_A-282	5p 3p	Mus musculus - Kpna2	GID: 83281453	16647	A	717	1518	IF	94.9 / 99.7
MANE_RP1_hgx2v1_pB27_A-211	5p 3p	Mus musculus - Kpna4	GID: 145966836	16649	D	21	1413	IF	98.1 / 99.6
MANE_RP1_hgx2v1_pB27_A-25	3p	Mus musculus - Kpna6	GID: 227116299	16650	A	no data	2122	??	89.6
MANE_RP1_hgx2v1_pB27_A-103	5p	Mus musculus - Kpna6	GID: 227116299	16650	A	18	no data	IF	94.5
MANE_RP1_hgx2v1_pB27_A-71	5p 3p	Mus musculus - Kpna6	GID: 227116299	16650	A	567	1589	IF	98.8 / 95.9
MANE_RP1_hgx2v1_pB27_A-267	5p 3p	Mus musculus - Kpna6	GID: 227116299	16650	A	570	1461	IF	99.4 / 95.5
MANE_RP1_hgx2v1_pB27_A-200	5p 3p	Mus musculus - Kpna6	GID: 227116299	16650	A	570	1461	IF	96.1 / 100.0
MANE_RP1_hgx2v1_pB27_A-171	5p 3p	Mus musculus - Kpna6	GID: 227116299	16650	A	570	1461	IF	94.0 / 91.7
MANE_RP1_hgx2v1_pB27_A-124	5p 3p	Mus musculus - Kpna6	GID: 227116299	16650	A	570	1461	IF	98.2 / 95.9
MANE_RP1_hgx2v1_pB27_A-41	5p 3p	Mus musculus - Kpna6	GID: 227116299	16650	A	615	1357	IF	98.4 / 96.2
MANE_RP1_hgx2v1_pB27_A-6	5p 3p	Mus musculus - Kpna6	GID: 227116299	16650	A	615	2055	IF	93.8 / 93.3
MANE_RP1_hgx2v1_pB27_A-273	5p 3p	Mus musculus - Kpna6	GID: 227116299	16650	A	615	2055	IF	99.2 / 97.2
MANE_RP1_hgx2v1_pB27_A-279	5p 3p	Mus musculus - Kpna6	GID: 227116299	16650	A	615	1357	IF	99.0 / 89.5
MANE_RP1_hgx2v1_pB27_A-77	5p 3p	Mus musculus - Kpna6	GID: 227116299	16650	A	615	1357	IF	96.4 / 88.7
MANE_RP1_hgx2v1_pB27_A-122	5p 3p	Mus musculus - Kpna6	GID: 227116299	16650	A	615	2055	IF	97.1 / 95.1
MANE_RP1_hgx2v1_pB27_A-108	5p 3p	Mus musculus - Kpna6	GID: 227116299	16650	A	615	2055	IF	99.2 / 98.3
MANE_RP1_hgx2v1_pB27_A-57	5p 3p	Mus musculus - Kpna6	GID: 227116299	16650	A	615	1357	IF	99.0 / 98.3
MANE_RP1_hgx2v1_pB27_A-55	5p 3p	Mus musculus - Kpna6	GID: 227116299	16650	A	615	1357	IF	98.9 / 97.0
MANE_RP1_hgx2v1_pB27_A-265	5p 3p	Mus musculus - Kpna6	GID: 227116299	16650	A	615	2055	IF	97.4 / 96.5
MANE_RP1_hgx2v1_pB27_A-268	5p 3p	Mus musculus - Kpna6	GID: 227116299	16650	A	615	1357	IF	97.8 / 97.1
MANE_RP1_hgx2v1_pB27_A-207	5p 3p	Mus musculus - Kpna6	GID: 227116299	16650	A	615	1357	IF	97.9 / 94.5
MANE_RP1_hgx2v1_pB27_A-219	5p 3p	Mus musculus - Kpna6	GID: 227116299	16650	A	615	1357	IF	99.3 / 96.5
MANE_RP1_hgx2v1_pB27_A-173	5p 3p	Mus musculus - Kpna6	GID: 227116299	16650	A	615	2055	IF	95.2 / 97.3
MANE_RP1_hgx2v1_pB27_A-54	5p 3p	Mus musculus - Kpna6	GID: 227116299	16650	A	630	1458	IF	97.6 / 97.5
MANE_RP1_hgx2v1_pB27_A-246	5p 3p	Mus musculus - Kpna6	GID: 227116299	16650	A	630	1458	IF	98.2 / 94.4
MANE_RP1_hgx2v1_pB27_A-137	5p 3p	Mus musculus - Kpna6	GID: 227116299	16650	A	630	1458	IF	98.0 / 97.0
MANE_RP1_hgx2v1_pB27_A-3	5p 3p	Mus musculus - Kpna6	GID: 227116299	16650	A	642	2123	IF	95.7 / 92.7
MANE_RP1_hgx2v1_pB27_A-241	5p 3p	Mus musculus - Kpna6	GID: 227116299	16650	A	642	2123	IF	97.8 / 95.4
MANE_RP1_hgx2v1_pB27_A-185	5p 3p	Mus musculus - Kpna6	GID: 227116299	16650	A	642	2123	IF	98.2 / 96.8
MANE_RP1_hgx2v1_pB27_A-270	5p 3p	Mus musculus - Kpna6	GID: 227116299	16650	A	651	2062	IF	99.0 / 97.9
MANE_RP1_hgx2v1_pB27_A-127	5p 3p	Mus musculus - Kpna6	GID: 227116299	16650	A	702	2445	IF	97.8 / 98.2
MANE_RP1_hgx2v1_pB27_A-74	5p 3p	Mus musculus - Kpna6	GID: 227116299	16650	A	747	1830	IF	98.8 / 98.8
MANE_RP1_hgx2v1_pB27_A-12	5p 3p	Mus musculus - Mettl2	GID: 255683412	52686	D	483	1239	IF	96.7 / 96.5
MANE_RP1_hgx2v1_pB27_A-81	5p 3p	Mus musculus - Mettl2	GID: 255683412	52686	D	483	1239	IF	99.0 / 99.0
MANE_RP1_hgx2v1_pB27_A-50	5p 3p	Mus musculus - Mettl2	GID: 255683412	52686	D	483	1239	IF	96.6 / 94.9
MANE_RP1_hgx2v1_pB27_A-58	5p 3p	Mus musculus - Mettl2	GID: 255683412	52686	D	483	1239	IF	98.4 / 97.1
MANE_RP1_hgx2v1_pB27_A-170	5p 3p	Mus musculus - Mettl2	GID: 255683412	52686	D	483	1239	IF	96.3 / 97.7
MANE_RP1_hgx2v1_pB27_A-184	5p 3p	Mus musculus - Noc3l	GID: 188497643	57753	D	759	1778	IF	94.4 / 96.8
MANE_RP1_hgx2v1_pB27_A-33	5p 3p	Mus musculus - Noc3l	GID: 188497643	57753	D	759	1778	IF	99.3 / 99.0
MANE_RP1_hgx2v1_pB27_A-29	5p 3p	Mus musculus - Noc3l	GID: 188497643	57753	D	759	1778	IF	98.4 / 92.3
MANE_RP1_hgx2v1_pB27_A-243	5p 3p	Mus musculus - Pkd1	GID: 124487379	18763	D	3300	4698	IF	99.1 / 97.5
MANE_RP1_hgx2v1_pB27_A-183	5p 3p	Mus musculus - Pkd1	GID: 124487379	18763	D	3300	4698	IF	98.7 / 99.0
MANE_RP1_hgx2v1_pB27_A-161	5p 3p	Mus musculus - Qk	GID: 226958439	19317	C	21	618	IF	100.0 / 97.9
MANE_RP1_hgx2v1_pB27_A-9	5p 3p	Mus musculus - Qk	GID: 226958439	19317	C	21	618	IF	100.0 / 98.9
MANE_RP1_hgx2v1_pB27_A-204	5p 3p	Mus musculus - Qk	GID: 226958439	19317	C	30	870	IF	96.1 / 92.8
MANE_RP1_hgx2v1_pB27_A-198	5p 3p	Mus musculus - Riok2	GID: 271398320	67045	D	525	1110	IF	99.7 / 90.8
MANE_RP1_hgx2v1_pB27_A-224	5p 3p	Mus musculus - Sf3a1	GID: 165932269	67465	D	102	770	IF	99.4 / 98.8
MANE_RP1_hgx2v1_pB27_A-276	5p 3p	Mus musculus - Sfrs8	GID: 110624779	231769	D	1344	2379	IF	99.5 / 54.5
MANE_RP1_hgx2v1_pB27_A-182	5p 3p	Mus musculus - Snrp70	GID: 118130481	20637	F	9	468	IF	100.0 / 99.6
MANE_RP1_hgx2v1_pB27_A-61	5p	Mus musculus - Snrp70	GID: 118130481	20637	F	84	no data	IF	96.5
MANE_RP1_hgx2v1_pB27_A-263	5p 3p	Mus musculus - Snrp70	GID: 118130481	20637	F	129	456	IF	100.0 / 100.0
MANE_RP1_hgx2v1_pB27_A-275	5p 3p	Mus musculus - Snrp70	GID: 118130481	20637	F	129	456	IF	100.0 / 99.7
MANE_RP1_hgx2v1_pB27_A-44	5p	Mus musculus - Snrp70	GID: 118130481	20637	F	147	no data	IF	95.9
MANE_RP1_hgx2v1_pB27_A-187	5p 3p	Mus musculus - Tbc1d31	GID: 264681542	210544	D	1227	2459	IF	99.0 / 97.7
MANE_RP1_hgx2v1_pB27_A-168	5p 3p	Mus musculus - Tgs1	GID: 227496323	116940	D	-70	992	IF	99.1 / 93.2
MANE_RP1_hgx2v1_pB27_A-162	3p	Mus musculus - Ttc28	GID: 390407653	209683	D	no data	1986	??	89.3
MANE_RP1_hgx2v1_pB27_A-120	5p 3p	Mus musculus - Ttc28	GID: 390407653	209683	D	171	1987	IF	90.7 / 98.2
MANE_RP1_hgx2v1_pB27_A-194	5p 3p	Mus musculus - U2af2	GID: 327365321	22185	A	-17	1407	OOF2	96.7 / 97.6
MANE_RP1_hgx2v1_pB27_A-66	5p 3p	Mus musculus - U2af2	GID: 327365321	22185	A	-17	1407	OOF2	99.1 / 97.0
MANE_RP1_hgx2v1_pB27_A-205	3p	Mus musculus - U2af2	GID: 327365321	22185	A	no data	1640	??	100.0
MANE_RP1_hgx2v1_pB27_A-46	3p	Mus musculus - U2af2	GID: 327365321	22185	A	no data	1788	??	100.0
MANE_RP1_hgx2v1_pB27_A-105	3p	Mus musculus - U2af2	GID: 327365321	22185	A	no data	1646	??	99.5
MANE_RP1_hgx2v1_pB27_A-149	3p	Mus musculus - U2af2	GID: 327365321	22185	A	no data	1788	??	100.0
MANE_RP1_hgx2v1_pB27_A-45	3p	Mus musculus - U2af2	GID: 327365321	22185	A	no data	1405	??	98.4
MANE_RP1_hgx2v1_pB27_A-193	5p 3p	Mus musculus - U2af2	GID: 327365321	22185	A	280	1646	OOF1	97.2 / 95.8
MANE_RP1_hgx2v1_pB27_A-235	5p 3p	Mus musculus - U2af2	GID: 327365321	22185	A	325	1648	OOF1	97.9 / 86.8
MANE_RP1_hgx2v1_pB27_A-221	5p 3p	Mus musculus - U2af2	GID: 327365321	22185	A	347	1550	OOF2	97.5 / 100.0
MANE_RP1_hgx2v1_pB27_A-253	5p 3p	Mus musculus - U2af2	GID: 327365321	22185	A	361	1657	OOF1	98.1 / 81.0
MANE_RP1_hgx2v1_pB27_A-97	5p 3p	Mus musculus - U2af2	GID: 327365321	22185	A	361	1657	OOF1	98.5 / 99.5
MANE_RP1_hgx2v1_pB27_A-131	5p 3p	Mus musculus - U2af2	GID: 327365321	22185	A	404	1179	OOF2	90.0 / 62.7
MANE_RP1_hgx2v1_pB27_A-222	5p 3p	Mus musculus - U2af2	GID: 327365321	22185	A	404	1179	OOF2	81.7 / 62.7
MANE_RP1_hgx2v1_pB27_A-202	5p 3p	Mus musculus - U2af2	GID: 327365321	22185	A	458	1641	OOF2	97.3 / 98.6
MANE_RP1_hgx2v1_pB27_A-254	5p 3p	Mus musculus - U2af2	GID: 327365321	22185	A	458	1641	OOF2	97.9 / 97.1
MANE_RP1_hgx2v1_pB27_A-67	5p 3p	Mus musculus - U2af2	GID: 327365321	22185	A	458	1641	OOF2	96.6 / 100.0
MANE_RP1_hgx2v1_pB27_A-70	5p	Mus musculus - U2af2	GID: 327365321	22185	A	458	no data	OOF2	97.8
MANE_RP1_hgx2v1_pB27_A-98	5p 3p	Mus musculus - U2af2	GID: 327365321	22185	A	458	1641	OOF2	95.3 / 90.7
MANE_RP1_hgx2v1_pB27_A-110	5p 3p	Mus musculus - U2af2	GID: 327365321	22185	A	458	1641	OOF2	95.7 / 98.6
MANE_RP1_hgx2v1_pB27_A-134	5p 3p	Mus musculus - U2af2	GID: 327365321	22185	A	458	1641	OOF2	97.2 / 93.9
MANE_RP1_hgx2v1_pB27_A-18	5p	Mus musculus - U2af2	GID: 327365321	22185	A	458	no data	OOF2	94.8
MANE_RP1_hgx2v1_pB27_A-63	5p	Mus musculus - U2af2	GID: 327365321	22185	A	458	no data	OOF2	89.1
MANE_RP1_hgx2v1_pB27_A-262	5p 3p	Mus musculus - U2af2	GID: 327365321	22185	A	467	1789	OOF2	96.3 / 85.5
MANE_RP1_hgx2v1_pB27_A-283	5p 3p	Mus musculus - U2af2	GID: 327365321	22185	A	467	1789	OOF2	96.2 / 93.2
MANE_RP1_hgx2v1_pB27_A-92	5p 3p	Mus musculus - U2af2	GID: 327365321	22185	A	467	1789	OOF2	95.8 / 98.4
MANE_RP1_hgx2v1_pB27_A-102	5p 3p	Mus musculus - U2af2	GID: 327365321	22185	A	467	1789	OOF2	96.6 / 97.8
MANE_RP1_hgx2v1_pB27_A-175	5p 3p	Mus musculus - U2af2	GID: 327365321	22185	A	467	1789	OOF2	97.8 / 91.9
MANE_RP1_hgx2v1_pB27_A-256	5p 3p	Mus musculus - U2af2	GID: 327365321	22185	A	467	1445	OOF2	95.9 / 97.9
MANE_RP1_hgx2v1_pB27_A-160	5p 3p	Mus musculus - U2af2	GID: 327365321	22185	A	467	1445	OOF2	96.1 / 94.9
MANE_RP1_hgx2v1_pB27_A-251	5p 3p	Mus musculus - U2af2	GID: 327365321	22185	A	582	1563	IF	95.7 / 87.8
MANE_RP1_hgx2v1_pB27_A-227	5p 3p	Mus musculus - U2af2	GID: 327365321	22185	A	695	1645	OOF2	93.6 / 96.6
MANE_RP1_hgx2v1_pB27_A-140	5p 3p	Mus musculus - U2af2	GID: 327365321	22185	A	798	1564	IF	97.7 / 92.0
MANE_RP1_hgx2v1_pB27_A-115	5p 3p	Mus musculus - U2af2	GID: 327365321	22185	A	843	1573	IF	97.7 / 87.9
MANE_RP1_hgx2v1_pB27_A-179	5p 3p	Mus musculus - U2af2	GID: 327365321	22185	A	871	1646	OOF1	89.9 / 90.2
MANE_RP1_hgx2v1_pB27_A-34	5p 3p	Mus musculus - Zfp36l1	GID: 158508425	12192	C	-112	582	IF	91.9 / 93.3
MANE_RP1_hgx2v1_pB27_A-195	5p 3p	Mus musculus - Zfp36l1	GID: 158508425	12192	C	162	693	IF	100.0 / 63.2
MANE_RP1_hgx2v1_pB27_A-117	5p 3p	Mus musculus - Zfp36l1	GID: 158508425	12192	C	273	675	IF	99.8 / 94.3
MANE_RP1_hgx2v1_pB27_A-152	5p 3p	Mus musculus - Zfp521	GID: 293651570	225207	E	390	805	IF	100.0 / 99.3

## Sheet: S8_MKI_RP
Homo sapiens - Splicing factor 1 (aa 1-441) vs mouse kidney
Clone Name	Type seq	Gene name (best match)	GenBank ID (NCBI)	Gene ID (NCBI)	Global PBS	Start	Stop	Frame	% Id 5p/3p
MKI_RP_hgx2v1_pB27_B-120	5p 3p	Mus musculus - 2810403A07Rik	GID: 254692929	74200	D	3	1036	IF	97.8 / 99.9
MKI_RP_hgx2v1_pB27_B-118	5p 3p	Mus musculus - 2810403A07Rik	GID: 254692929	74200	D	3	1036	IF	98.7 / 99.5
MKI_RP_hgx2v1_pB27_B-113	5p 3p	Mus musculus - A930027E11	GID: 31343602	230967	A	918	2490	IF	99.2 / 100.0
MKI_RP_hgx2v1_pB27_B-149	5p 3p	Mus musculus - A930027E11	GID: 31343602	230967	A	1122	2421	IF	97.6 / 100.0
MKI_RP_hgx2v1_pB27_B-134	5p 3p	Mus musculus - A930027E11	GID: 31343602	230967	A	1968	2693	IF	95.1 / 96.2
MKI_RP_hgx2v1_pB27_B-79	5p 3p	Mus musculus - A930027E11	GID: 31343602	230967	A	1968	2693	IF	94.2 / 94.2
MKI_RP_hgx2v1_pB27_B-7	5p 3p	Mus musculus - A930027E11	GID: 31343602	230967	A	1968	2693	IF	94.5 / 98.2
MKI_RP_hgx2v1_pB27_B-158	5p 3p	Mus musculus - A930027E11	GID: 31343602	230967	A	1968	2693	IF	99.9 / 100.0
MKI_RP_hgx2v1_pB27_B-38	5p 3p	Mus musculus - A930027E11	GID: 31343602	230967	A	2016	2721	IF	96.6 / 99.8
MKI_RP_hgx2v1_pB27_B-34	5p 3p	Mus musculus - A930027E11	GID: 31343602	230967	A	2016	2721	IF	100.0 / 96.8
MKI_RP_hgx2v1_pB27_B-23	5p 3p	Mus musculus - A930027E11	GID: 31343602	230967	A	2016	2721	IF	97.8 / 100.0
MKI_RP_hgx2v1_pB27_B-146	5p 3p	Mus musculus - A930027E11	GID: 31343602	230967	A	2016	2721	IF	100.0 / 99.2
MKI_RP_hgx2v1_pB27_B-47	5p 3p	Mus musculus - Abl2	GID: 209870054	11352	D	186	1582	IF	100.0 / 99.4
MKI_RP_hgx2v1_pB27_B-52	5p 3p	Mus musculus - Abl2	GID: 209870054	11352	D	186	1582	IF	97.5 / 99.6
MKI_RP_hgx2v1_pB27_B-109	5p 3p	Mus musculus - Atp6v0d1	GID: 141802838	11972	D	639	1471	IF	92.4 / 97.6
MKI_RP_hgx2v1_pB27_B-27	5p 3p	Mus musculus - Cherp	GID: 119672911	27967	B	6	431	IF	97.9 / 95.5
MKI_RP_hgx2v1_pB27_B-33	5p 3p	Mus musculus - Cherp	GID: 119672911	27967	B	6	431	IF	96.5 / 95.5
MKI_RP_hgx2v1_pB27_B-17	5p 3p	Mus musculus - Cherp	GID: 119672911	27967	B	6	431	IF	92.0 / 96.5
MKI_RP_hgx2v1_pB27_B-5	5p 3p	Mus musculus - Cherp	GID: 119672911	27967	B	6	431	IF	92.3 / 89.9
MKI_RP_hgx2v1_pB27_B-21	5p 3p	Mus musculus - Cherp	GID: 119672911	27967	B	6	431	IF	91.1 / 92.2
MKI_RP_hgx2v1_pB27_B-56	5p 3p	Mus musculus - Cherp	GID: 119672911	27967	B	6	431	IF	94.1 / 99.8
MKI_RP_hgx2v1_pB27_B-39	5p 3p	Mus musculus - Cherp	GID: 119672911	27967	B	6	431	IF	90.6 / 92.2
MKI_RP_hgx2v1_pB27_B-63	5p 3p	Mus musculus - Cherp	GID: 119672911	27967	B	15	1143	IF	100.0 / 99.5
MKI_RP_hgx2v1_pB27_B-135	5p 3p	Mus musculus - Cherp	GID: 119672911	27967	B	15	1143	IF	95.3 / 98.2
MKI_RP_hgx2v1_pB27_B-108	5p 3p	Mus musculus - Ciao1	GID: 213385285	26371	D	-79	1063	IF	92.7 / 97.3
MKI_RP_hgx2v1_pB27_B-136	5p 3p	Mus musculus - Ciao1	GID: 213385285	26371	D	-79	1063	IF	93.5 / 99.3
MKI_RP_hgx2v1_pB27_B-60	5p 3p	Mus musculus - Cltc	GID: 51491844	67300	D	2793	5009	IF	100.0 / 100.0
MKI_RP_hgx2v1_pB27_B-22	5p 3p	Mus musculus - Cltc	GID: 51491844	67300	D	2793	5009	IF	99.2 / 100.0
MKI_RP_hgx2v1_pB27_B-110	3p	Mus musculus - Cog2	GID: 256985207	76332	C	no data	500	??	62.0
MKI_RP_hgx2v1_pB27_B-11	3p	Mus musculus - Cog2	GID: 256985207	76332	C	1643	2113	OOF2	98.6
MKI_RP_hgx2v1_pB27_B-147	3p	Mus musculus - Cog2	GID: 256985207	76332	C	1644	2113	IF	96.7
MKI_RP_hgx2v1_pB27_B-83	5p	Mus musculus - Cog2	GID: 256985207	76332	C	1644	2113	IF	96.0
MKI_RP_hgx2v1_pB27_B-44	3p	Mus musculus - Cog2	GID: 256985207	76332	C	1644	2114	IF	100.0
MKI_RP_hgx2v1_pB27_B-42	3p	Mus musculus - Cog2	GID: 256985207	76332	C	1644	2109	IF	81.5
MKI_RP_hgx2v1_pB27_B-159	5p	Mus musculus - Cog2	GID: 256985207	76332	C	1644	2115	IF	97.9
MKI_RP_hgx2v1_pB27_B-29	5p 3p	Mus musculus - Ddb1	GID: 7657010	13194	C	2109	2681	IF	94.4 / 100.0
MKI_RP_hgx2v1_pB27_B-31	5p 3p	Mus musculus - Ddb1	GID: 7657010	13194	C	2163	2676	IF	89.7 / 99.6
MKI_RP_hgx2v1_pB27_B-141	5p 3p	Mus musculus - Ddb1	GID: 7657010	13194	C	2163	2676	IF	99.6 / 99.8
MKI_RP_hgx2v1_pB27_B-138	5p 3p	Mus musculus - Ddb1	GID: 7657010	13194	C	2163	2676	IF	92.6 / 94.6
MKI_RP_hgx2v1_pB27_B-65	5p 3p	Mus musculus - Ddx5	GID: 142378584	13207	D	537	2220	IF	99.9 / 99.8
MKI_RP_hgx2v1_pB27_B-133	5p 3p	Mus musculus - Ddx5	GID: 142378584	13207	D	537	2220	IF	100.0 / 99.5
MKI_RP_hgx2v1_pB27_B-166	5p 3p	Mus musculus - Ddx5	GID: 142378584	13207	D	537	2220	IF	98.0 / 99.7
MKI_RP_hgx2v1_pB27_B-114	3p	Mus musculus - Dnaja1	GID: 258547145	15502	D	no data	1875	??	80.3
MKI_RP_hgx2v1_pB27_B-105	5p	Mus musculus - Dnaja1	GID: 258547145	15502	D	765	no data	IF	99.8
MKI_RP_hgx2v1_pB27_B-72	5p 3p	Mus musculus - Dnaja1	GID: 258547145	15502	D	765	1876	IF	95.1 / 99.8
MKI_RP_hgx2v1_pB27_B-68	5p 3p	Mus musculus - Dnaja1	GID: 258547145	15502	D	765	1876	IF	96.0 / 99.8
MKI_RP_hgx2v1_pB27_B-48	5p 3p	Mus musculus - Dnaja1	GID: 258547145	15502	D	765	1876	IF	100.0 / 100.0
MKI_RP_hgx2v1_pB27_B-100	5p 3p	Mus musculus - Fubp1	GID: 134032012	51886	C	-55	1683	IF	99.0 / 100.0
MKI_RP_hgx2v1_pB27_B-75	5p 3p	Mus musculus - Fubp1	GID: 134032012	51886	C	1509	1981	IF	100.0 / 100.0
MKI_RP_hgx2v1_pB27_B-165	5p 3p	Mus musculus - Git1	GID: 51921284	216963	D	6	1641	IF	99.7 / 99.5
MKI_RP_hgx2v1_pB27_B-6	5p	Mus musculus - Golga2	GID: 124378041	99412	D	861	no data	IF	98.8
MKI_RP_hgx2v1_pB27_B-67	3p	Mus musculus - Hey1	GID: 117606331	15213	E	81	469	IF	92.0
MKI_RP_hgx2v1_pB27_B-96	5p 3p	Mus musculus - Hnrpk	GID: 142350515	15387	D	174	1546	IF	100.0 / 99.5
MKI_RP_hgx2v1_pB27_B-139	5p 3p	Mus musculus - Itch	GID: 343962615	16396	D	960	2208	IF	94.5 / 97.1
MKI_RP_hgx2v1_pB27_B-99	3p	Mus musculus - Kist	GID: 40254329	16589	D	no data	1370	??	89.7
MKI_RP_hgx2v1_pB27_B-107	3p	Mus musculus - Kist	GID: 40254329	16589	D	no data	1370	??	95.5
MKI_RP_hgx2v1_pB27_B-81	5p 3p	Mus musculus - Kist	GID: 40254329	16589	D	141	1542	IF	78.6 / 100.0
MKI_RP_hgx2v1_pB27_B-126	5p 3p	Mus musculus - Kist	GID: 40254329	16589	D	141	1542	IF	95.1 / 99.3
MKI_RP_hgx2v1_pB27_B-144	5p 3p	Mus musculus - Kist	GID: 40254329	16589	D	141	1542	IF	99.8 / 100.0
MKI_RP_hgx2v1_pB27_B-153	5p	Mus musculus - Kist	GID: 40254329	16589	D	141	no data	IF	98.1
MKI_RP_hgx2v1_pB27_B-123	5p 3p	Mus musculus - Kmt2e	GID: 262527253	69188	D	936	1464	IF	98.5 / 100.0
MKI_RP_hgx2v1_pB27_B-20	5p 3p	Mus musculus - Kpna1	GID: 158517936	16646	C	-28	1863	IF	99.0 / 100.0
MKI_RP_hgx2v1_pB27_B-43	5p 3p	Mus musculus - Kpna1	GID: 158517936	16646	C	135	2036	IF	92.8 / 97.3
MKI_RP_hgx2v1_pB27_B-160	5p 3p	Mus musculus - Kpna1	GID: 158517936	16646	C	276	1762	IF	99.8 / 99.8
MKI_RP_hgx2v1_pB27_B-84	5p 3p	Mus musculus - Kpna2	GID: 83281453	16647	A	87	1444	IF	100.0 / 100.0
MKI_RP_hgx2v1_pB27_B-85	5p 3p	Mus musculus - Kpna2	GID: 83281453	16647	A	87	1444	IF	100.0 / 100.0
MKI_RP_hgx2v1_pB27_B-89	5p 3p	Mus musculus - Kpna2	GID: 83281453	16647	A	720	1803	IF	94.0 / 95.6
MKI_RP_hgx2v1_pB27_B-115	5p 3p	Mus musculus - Kpna2	GID: 83281453	16647	A	720	1803	IF	99.2 / 99.4
MKI_RP_hgx2v1_pB27_B-24	5p 3p	Mus musculus - Kpna2	GID: 83281453	16647	A	720	1803	IF	97.5 / 100.0
MKI_RP_hgx2v1_pB27_B-41	5p 3p	Mus musculus - Kpna2	GID: 83281453	16647	A	720	1803	IF	94.5 / 99.6
MKI_RP_hgx2v1_pB27_B-157	5p 3p	Mus musculus - Kpna2	GID: 83281453	16647	A	735	1797	IF	92.4 / 96.6
MKI_RP_hgx2v1_pB27_B-14	5p 3p	Mus musculus - Kpna2	GID: 83281453	16647	A	735	1797	IF	93.4 / 91.0
MKI_RP_hgx2v1_pB27_B-36	5p 3p	Mus musculus - Kpna2	GID: 83281453	16647	A	735	1797	IF	100.0 / 99.4
MKI_RP_hgx2v1_pB27_B-74	5p 3p	Mus musculus - Kpna4	GID: 145966836	16649	B	-226	1303	IF	99.7 / 98.7
MKI_RP_hgx2v1_pB27_B-19	5p 3p	Mus musculus - Kpna4	GID: 145966836	16649	B	-61	2093	IF	99.8 / 100.0
MKI_RP_hgx2v1_pB27_B-87	5p 3p	Mus musculus - Kpna4	GID: 145966836	16649	B	21	1285	IF	96.0 / 99.5
MKI_RP_hgx2v1_pB27_B-164	5p 3p	Mus musculus - Kpna4	GID: 145966836	16649	B	90	1597	IF	92.3 / 99.5
MKI_RP_hgx2v1_pB27_B-125	5p 3p	Mus musculus - Kpna6	GID: 227116299	16650	B	606	2116	IF	99.4 / 99.9
MKI_RP_hgx2v1_pB27_B-2	5p 3p	Mus musculus - Kpna6	GID: 227116299	16650	B	615	1440	IF	93.3 / 97.3
MKI_RP_hgx2v1_pB27_B-82	5p 3p	Mus musculus - Kpna6	GID: 227116299	16650	B	615	1440	IF	98.9 / 97.0
MKI_RP_hgx2v1_pB27_B-93	5p 3p	Mus musculus - Kpna6	GID: 227116299	16650	B	615	1440	IF	93.5 / 99.2
MKI_RP_hgx2v1_pB27_B-54	5p 3p	Mus musculus - Kpna6	GID: 227116299	16650	B	615	1440	IF	89.6 / 99.7
MKI_RP_hgx2v1_pB27_B-10	5p 3p	Mus musculus - Kpna6	GID: 227116299	16650	B	615	1440	IF	97.1 / 98.9
MKI_RP_hgx2v1_pB27_B-25	5p 3p	Mus musculus - Kpna6	GID: 227116299	16650	B	615	1440	IF	99.7 / 99.7
MKI_RP_hgx2v1_pB27_B-40	5p 3p	Mus musculus - Kpna6	GID: 227116299	16650	B	660	1315	IF	99.8 / 99.2
MKI_RP_hgx2v1_pB27_B-4	3p	Mus musculus - Mettl2	GID: 255683412	52686	D	no data	1460	??	90.3
MKI_RP_hgx2v1_pB27_B-55	5p 3p	Mus musculus - Mettl2	GID: 255683412	52686	D	327	1461	IF	99.9 / 99.9
MKI_RP_hgx2v1_pB27_B-121	5p 3p	Mus musculus - Mettl2	GID: 255683412	52686	D	327	1461	IF	86.9 / 91.4
MKI_RP_hgx2v1_pB27_B-80	5p 3p	Mus musculus - Psmd11	GID: 134053904	69077	F	9	1123	IF	99.0 / 99.7
MKI_RP_hgx2v1_pB27_B-161	5p 3p	Mus musculus - Psmd11	GID: 134053904	69077	F	9	1123	IF	96.3 / 99.2
MKI_RP_hgx2v1_pB27_B-102	5p 3p	Mus musculus - Sfrs8	GID: 110624779	231769	C	828	2490	IF	99.6 / 99.2
MKI_RP_hgx2v1_pB27_B-130	5p 3p	Mus musculus - Sfrs8	GID: 110624779	231769	C	1011	2707	IF	99.3 / 99.4
MKI_RP_hgx2v1_pB27_B-137	5p 3p	Mus musculus - Similar to small nuclear ribonucleoprotein70K	GID: 30802166	20637	F	192	642	IF	91.8 / 96.4
MKI_RP_hgx2v1_pB27_B-143	5p 3p	Mus musculus - Similar to small nuclear ribonucleoprotein70K	GID: 30802166	20637	F	192	642	IF	99.8 / 100.0
MKI_RP_hgx2v1_pB27_B-145	3p	Mus musculus - Similar to small nuclear ribonucleoprotein70K	GID: 30802166	20637	F	210	572	IF	97.7
MKI_RP_hgx2v1_pB27_B-154	5p 3p	Mus musculus - Similar to small nuclear ribonucleoprotein70K	GID: 30802166	20637	F	210	576	IF	80.3 / 89.6
MKI_RP_hgx2v1_pB27_B-78	5p	Mus musculus - Tial1	GID: 114687767	21843	C	-165	no data	OOF1	89.4
MKI_RP_hgx2v1_pB27_B-28	5p 3p	Mus musculus - Tial1	GID: 114687767	21843	C	-160	1020	IF	99.8 / 99.7
MKI_RP_hgx2v1_pB27_B-45	5p 3p	Mus musculus - Tial1	GID: 114687767	21843	C	-160	1020	IF	99.9 / 99.7
MKI_RP_hgx2v1_pB27_B-50	5p 3p	Mus musculus - U2af2	GID: 327365321	22185	A	-115	1550	IF	100.0 / 96.6
MKI_RP_hgx2v1_pB27_B-111	5p 3p	Mus musculus - U2af2	GID: 327365321	22185	A	-115	1550	IF	97.9 / 90.4
MKI_RP_hgx2v1_pB27_B-106	5p 3p	Mus musculus - U2af2	GID: 327365321	22185	A	-115	1550	IF	99.7 / 95.8
MKI_RP_hgx2v1_pB27_B-91	5p 3p	Mus musculus - U2af2	GID: 327365321	22185	A	-115	1550	IF	99.7 / 95.3
MKI_RP_hgx2v1_pB27_B-129	5p 3p	Mus musculus - U2af2	GID: 327365321	22185	A	-56	1550	OOF2	99.9 / 96.6
MKI_RP_hgx2v1_pB27_B-69	5p 3p	Mus musculus - U2af2	GID: 327365321	22185	A	-53	1564	OOF2	99.8 / 91.8
MKI_RP_hgx2v1_pB27_B-70	5p 3p	Mus musculus - U2af2	GID: 327365321	22185	A	-53	1564	OOF2	100.0 / 85.3
MKI_RP_hgx2v1_pB27_B-73	5p 3p	Mus musculus - U2af2	GID: 327365321	22185	A	-53	1564	OOF2	99.8 / 81.7
MKI_RP_hgx2v1_pB27_B-61	5p 3p	Mus musculus - U2af2	GID: 327365321	22185	A	-53	1564	OOF2	99.8 / 93.4
MKI_RP_hgx2v1_pB27_B-152	5p 3p	Mus musculus - U2af2	GID: 327365321	22185	A	-53	1564	OOF2	99.2 / 71.7
MKI_RP_hgx2v1_pB27_B-128	5p 3p	Mus musculus - U2af2	GID: 327365321	22185	A	-53	1564	OOF2	99.6 / 88.0
MKI_RP_hgx2v1_pB27_B-1	5p	Mus musculus - U2af2	GID: 327365321	22185	A	-53		OOF2	99.5
MKI_RP_hgx2v1_pB27_B-46	5p 3p	Mus musculus - U2af2	GID: 327365321	22185	A	-53	1564	OOF2	100.0 / 94.5
MKI_RP_hgx2v1_pB27_B-104	5p 3p	Mus musculus - U2af2	GID: 327365321	22185	A	-53	1564	OOF2	99.8 / 85.0
MKI_RP_hgx2v1_pB27_B-76	5p 3p	Mus musculus - U2af2	GID: 327365321	22185	A	-41	1651	OOF2	99.2 / 84.2
MKI_RP_hgx2v1_pB27_B-71	5p 3p	Mus musculus - U2af2	GID: 327365321	22185	A	-41	1651	OOF2	99.8 / 96.6
MKI_RP_hgx2v1_pB27_B-140	5p 3p	Mus musculus - U2af2	GID: 327365321	22185	A	-41	1651	OOF2	99.7 / 90.2
MKI_RP_hgx2v1_pB27_B-57	5p 3p	Mus musculus - U2af2	GID: 327365321	22185	A	-41	1651	OOF2	99.9 / 90.9
MKI_RP_hgx2v1_pB27_B-132	5p 3p	Mus musculus - U2af2	GID: 327365321	22185	A	-41	1651	OOF2	97.2 / 93.7
MKI_RP_hgx2v1_pB27_B-62	5p 3p	Mus musculus - U2af2	GID: 327365321	22185	A	-41	1651	OOF2	100.0 / 85.4
MKI_RP_hgx2v1_pB27_B-13	5p 3p	Mus musculus - U2af2	GID: 327365321	22185	A	-41	1651	OOF2	99.8 / 100.0
MKI_RP_hgx2v1_pB27_B-35	5p 3p	Mus musculus - U2af2	GID: 327365321	22185	A	-41	1651	OOF2	99.8 / 94.5
MKI_RP_hgx2v1_pB27_B-8	5p 3p	Mus musculus - U2af2	GID: 327365321	22185	A	-41	1651	OOF2	99.9 / 87.4
MKI_RP_hgx2v1_pB27_B-9	5p 3p	Mus musculus - U2af2	GID: 327365321	22185	A	-41	1651	OOF2	99.8 / 84.2
MKI_RP_hgx2v1_pB27_B-16	5p 3p	Mus musculus - U2af2	GID: 327365321	22185	A	-41	1651	OOF2	99.8 / 94.2
MKI_RP_hgx2v1_pB27_B-18	5p 3p	Mus musculus - U2af2	GID: 327365321	22185	A	-41	1651	OOF2	100.0 / 93.2
MKI_RP_hgx2v1_pB27_B-59	5p 3p	Mus musculus - U2af2	GID: 327365321	22185	A	-41	1651	OOF2	99.8 / 75.3
MKI_RP_hgx2v1_pB27_B-51	5p 3p	Mus musculus - U2af2	GID: 327365321	22185	A	284	1513	OOF2	94.3 / 91.1
MKI_RP_hgx2v1_pB27_B-94	5p 3p	Mus musculus - U2af2	GID: 327365321	22185	A	284	1513	OOF2	99.3 / 64.7
MKI_RP_hgx2v1_pB27_B-37	5p 3p	Mus musculus - U2af2	GID: 327365321	22185	A	286	1558	OOF1	100.0 / 87.8
MKI_RP_hgx2v1_pB27_B-64	5p 3p	Mus musculus - U2af2	GID: 327365321	22185	A	290	1557	OOF2	100.0 / 93.6
MKI_RP_hgx2v1_pB27_B-162	5p 3p	Mus musculus - U2af2	GID: 327365321	22185	A	290	1557	OOF2	99.8 / 84.0
MKI_RP_hgx2v1_pB27_B-112	5p 3p	Mus musculus - U2af2	GID: 327365321	22185	A	290	no data	OOF2	95.7 / 70.6
MKI_RP_hgx2v1_pB27_B-131	5p 3p	Mus musculus - U2af2	GID: 327365321	22185	A	290	1557	OOF2	95.7 / 88.2
MKI_RP_hgx2v1_pB27_B-15	5p	Mus musculus - U2af2	GID: 327365321	22185	A	290	no data	OOF2	93.4
MKI_RP_hgx2v1_pB27_B-127	5p 3p	Mus musculus - U2af2	GID: 327365321	22185	A	290	1557	OOF2	99.3 / 93.2
MKI_RP_hgx2v1_pB27_B-92	5p 3p	Mus musculus - U2af2	GID: 327365321	22185	A	290	1557	OOF2	100.0 / 91.3
MKI_RP_hgx2v1_pB27_B-58	5p 3p	Mus musculus - U2af2	GID: 327365321	22185	A	337	1558	OOF1	98.7 / 93.5
MKI_RP_hgx2v1_pB27_B-156	5p 3p	Mus musculus - U2af2	GID: 327365321	22185	A	558	1525	IF	93.7 / 70.0
MKI_RP_hgx2v1_pB27_B-97	5p 3p	Mus musculus - U2af2	GID: 327365321	22185	A	558	1525	IF	99.8 / 77.6
MKI_RP_hgx2v1_pB27_B-90	5p 3p	Mus musculus - U2af2	GID: 327365321	22185	A	798	1547	IF	94.6 / 95.2
MKI_RP_hgx2v1_pB27_B-26	5p 3p	Mus musculus - U2af2	GID: 327365321	22185	A	843	1567	IF	95.7 / 77.9
MKI_RP_hgx2v1_pB27_B-32	5p	Mus musculus - Vav2	GID: 6678554	22325	D	1647	no data	IF	99.5
MKI_RP_hgx2v1_pB27_B-86	5p	Mus musculus - Vav2	GID: 6678554	22325	D	1647	no data	IF	99.5
MKI_RP_hgx2v1_pB27_B-101	5p 3p	Mus musculus - Zfp106	GID: 109948268	20402	E	4524	4975	IF	88.7 / 98.0
MKI_RP_hgx2v1_pB27_B-88	5p 3p	Mus musculus - Zfp36l1	GID: 158508425	12192	D	288	642	IF	100.0 / 91.0
MKI_RP_hgx2v1_pB27_B-117	5p 3p	Mus musculus - Zfp36l1	GID: 158508425	12192	D	288	642	IF	92.9 / 95.5
MKI_RP_hgx2v1_pB27_B-142	5p	Mus musculus - Zfp36l1	GID: 158508425	12192	D	288	642	IF	100.0
MKI_RP_hgx2v1_pB27_B-167	5p 3p	Mus musculus - Zfp36l2	GID: 76253917	12193	D	135	855	IF	100.0 / 97.3

## Sheet: S9_MPC_RP
Homo sapiens - Splicing factor 1 (aa 1-441) vs mouse pancreas cells
Clone Name	Type seq	Gene name (best match)	GenBank ID (NCBI)	Gene ID (NCBI)	Global PBS	Start	Stop	Frame	% Id 5p/3p
MPC_RP_hgx2v1_pB27_A-83	5p 3p	Mus musculus - 2810403A07Rik	GID: 254692929	74200	B	456	988	IF	92.0 / 98.1
MPC_RP_hgx2v1_pB27_A-118	5p 3p	Mus musculus - 2810403A07Rik	GID: 254692929	74200	B	528	1341	IF	85.9 / 85.6
MPC_RP_hgx2v1_pB27_A-20	5p 3p	Mus musculus - 2810403A07Rik	GID: 254692929	74200	B	591	1137	IF	94.3 / 100.0
MPC_RP_hgx2v1_pB27_A-146	5p 3p	Mus musculus - 2810403A07Rik	GID: 254692929	74200	B	639	1077	IF	85.6 / 98.9
MPC_RP_hgx2v1_pB27_A-63	3p	Mus musculus - A930027E11	GID: 31343602	230967	A	no data	2494	??	99.4
MPC_RP_hgx2v1_pB27_A-174	3p	Mus musculus - A930027E11	GID: 31343602	230967	A	1929	2485	IF	96.3
MPC_RP_hgx2v1_pB27_A-81	5p 3p	Mus musculus - A930027E11	GID: 31343602	230967	A	2046	2541	IF	97.8 / 97.8
MPC_RP_hgx2v1_pB27_A-163	5p 3p	Mus musculus - A930027E11	GID: 31343602	230967	A	2100	2721	IF	85.8 / 94.2
MPC_RP_hgx2v1_pB27_A-59	5p 3p	Mus musculus - A930027E11	GID: 31343602	230967	A	2100	2721	IF	94.7 / 97.6
MPC_RP_hgx2v1_pB27_A-100	3p	Mus musculus - A930027E11	GID: 31343602	230967	A	2181	2491	IF	100.0
MPC_RP_hgx2v1_pB27_A-84	5p 3p	Mus musculus - Abl1	GID: 545688792	11350	C	114	1250	IF	99.1 / 99.5
MPC_RP_hgx2v1_pB27_A-170	5p 3p	Mus musculus - Abl1	GID: 545688792	11350	C	183	1050	IF	96.0 / 97.8
MPC_RP_hgx2v1_pB27_A-116	5p 3p	Mus musculus - Cherp	GID: 119672911	27967	A	-20	466	OOF2	97.3 / 99.0
MPC_RP_hgx2v1_pB27_A-120	5p 3p	Mus musculus - Cherp	GID: 119672911	27967	A	-19	288	IF	89.8 / 99.7
MPC_RP_hgx2v1_pB27_A-97	5p 3p	Mus musculus - Cherp	GID: 119672911	27967	A	-19	288	IF	100.0 / 100.0
MPC_RP_hgx2v1_pB27_A-172	3p	Mus musculus - Cherp	GID: 119672911	27967	A	no data	728	??	99.4
MPC_RP_hgx2v1_pB27_A-136	3p	Mus musculus - Cherp	GID: 119672911	27967	A	no data	813	??	98.1
MPC_RP_hgx2v1_pB27_A-70	3p	Mus musculus - Cherp	GID: 119672911	27967	A	no data	728	??	99.3
MPC_RP_hgx2v1_pB27_A-184	3p	Mus musculus - Cherp	GID: 119672911	27967	A	3	312	IF	99.4
MPC_RP_hgx2v1_pB27_A-153	5p 3p	Mus musculus - Cherp	GID: 119672911	27967	A	36	729	IF	95.7 / 99.5
MPC_RP_hgx2v1_pB27_A-115	5p 3p	Mus musculus - Cherp	GID: 119672911	27967	A	36	729	IF	95.9 / 98.3
MPC_RP_hgx2v1_pB27_A-61	5p 3p	Mus musculus - Cherp	GID: 119672911	27967	A	36	729	IF	96.1 / 99.7
MPC_RP_hgx2v1_pB27_A-40	5p 3p	Mus musculus - Cherp	GID: 119672911	27967	A	36	729	IF	99.4 / 97.0
MPC_RP_hgx2v1_pB27_A-23	5p 3p	Mus musculus - Cherp	GID: 119672911	27967	A	36	729	IF	98.1 / 99.3
MPC_RP_hgx2v1_pB27_A-22	5p 3p	Mus musculus - Cherp	GID: 119672911	27967	A	36	729	IF	99.1 / 97.3
MPC_RP_hgx2v1_pB27_A-150	3p	Mus musculus - Cltc	GID: 51491844	67300	D	no data	3427	??	91.0
MPC_RP_hgx2v1_pB27_A-11	5p 3p	Mus musculus - Cltc	GID: 51491844	67300	D	2316	3428	IF	99.4 / 99.8
MPC_RP_hgx2v1_pB27_A-168	5p 3p	Mus musculus - Cltc	GID: 51491844	67300	D	2316	3428	IF	93.8 / 85.4
MPC_RP_hgx2v1_pB27_A-71	5p 3p	Mus musculus - Dmbx1 var1	GID: 70909342	140477	E	-38	631	OOF2	95.4 / 97.1
MPC_RP_hgx2v1_pB27_A-173	3p	Mus musculus - Dmbx1 var1	GID: 70909342	140477	E	78	633	IF	99.8
MPC_RP_hgx2v1_pB27_A-122	5p 3p	Mus musculus - Gpd2	GID: 224922805	14571	D	1137	1892	IF	91.1 / 77.9
MPC_RP_hgx2v1_pB27_A-103	5p 3p	Mus musculus - Hnrnpd	GID: 547235014	11991	D	423	1096	IF	94.3 / 95.1
MPC_RP_hgx2v1_pB27_A-96	3p	Mus musculus - Klhl32	GID: 247301128	212390	D	no data	681	??	99.5
MPC_RP_hgx2v1_pB27_A-149	3p	Mus musculus - Klhl32	GID: 247301128	212390	D	no data	681	??	97.8
MPC_RP_hgx2v1_pB27_A-62	5p 3p	Mus musculus - Klhl32	GID: 247301128	212390	D	117	682	IF	96.7 / 98.3
MPC_RP_hgx2v1_pB27_A-125	3p	Mus musculus - Kpna1	GID: 158517936	16646	A	no data	1334	??	99.2
MPC_RP_hgx2v1_pB27_A-121	3p	Mus musculus - Kpna1	GID: 158517936	16646	A	no data	1469	??	98.5
MPC_RP_hgx2v1_pB27_A-113	3p	Mus musculus - Kpna1	GID: 158517936	16646	A	no data	1330	??	99.1
MPC_RP_hgx2v1_pB27_A-151	3p	Mus musculus - Kpna1	GID: 158517936	16646	A	no data	1336	??	96.2
MPC_RP_hgx2v1_pB27_A-139	3p	Mus musculus - Kpna1	GID: 158517936	16646	A	no data	2516	??	98.0
MPC_RP_hgx2v1_pB27_A-176	3p	Mus musculus - Kpna1	GID: 158517936	16646	A	no data	2516	??	99.1
MPC_RP_hgx2v1_pB27_A-144	5p 3p	Mus musculus - Kpna1	GID: 158517936	16646	A	294	1335	IF	96.1 / 99.2
MPC_RP_hgx2v1_pB27_A-37	5p 3p	Mus musculus - Kpna1	GID: 158517936	16646	A	429	2071	IF	94.1 / 99.4
MPC_RP_hgx2v1_pB27_A-19	5p 3p	Mus musculus - Kpna1	GID: 158517936	16646	A	543	2036	IF	93.5 / 99.4
MPC_RP_hgx2v1_pB27_A-181	5p 3p	Mus musculus - Kpna1	GID: 158517936	16646	A	564	1932	IF	90.6 / 98.9
MPC_RP_hgx2v1_pB27_A-92	5p	Mus musculus - Kpna1	GID: 158517936	16646	A	612	no data	IF	94.7
MPC_RP_hgx2v1_pB27_A-14	5p 3p	Mus musculus - Kpna1	GID: 158517936	16646	A	612	2603	IF	95.7 / 99.1
MPC_RP_hgx2v1_pB27_A-178	5p 3p	Mus musculus - Kpna1	GID: 158517936	16646	A	627	1809	IF	98.8 / 99.8
MPC_RP_hgx2v1_pB27_A-28	5p 3p	Mus musculus - Kpna1	GID: 158517936	16646	A	639	1753	IF	87.8 / 98.7
MPC_RP_hgx2v1_pB27_A-171	3p	Mus musculus - Kpna1	GID: 158517936	16646	A	744	1348	IF	97.9
MPC_RP_hgx2v1_pB27_A-3	5p 3p	Mus musculus - Kpna1	GID: 158517936	16646	A	744	1347	IF	96.0 / 98.3
MPC_RP_hgx2v1_pB27_A-105	5p 3p	Mus musculus - Kpna1	GID: 158517936	16646	A	750	2036	IF	99.1 / 99.7
MPC_RP_hgx2v1_pB27_A-13	5p 3p	Mus musculus - Kpna1	GID: 158517936	16646	A	756	2517	IF	96.0 / 99.2
MPC_RP_hgx2v1_pB27_A-38	5p 3p	Mus musculus - Kpna1	GID: 158517936	16646	A	756	2517	IF	97.1 / 99.1
MPC_RP_hgx2v1_pB27_A-44	3p	Mus musculus - Kpna2	GID: 83281453	16647	A	no data	1504	??	99.7
MPC_RP_hgx2v1_pB27_A-43	3p	Mus musculus - Kpna2	GID: 83281453	16647	A	no data	1795	??	87.2
MPC_RP_hgx2v1_pB27_A-90	3p	Mus musculus - Kpna2	GID: 83281453	16647	A	no data	1811	??	86.7
MPC_RP_hgx2v1_pB27_A-183	3p	Mus musculus - Kpna2	GID: 83281453	16647	A	no data	1513	??	99.8
MPC_RP_hgx2v1_pB27_A-159	3p	Mus musculus - Kpna2	GID: 83281453	16647	A	no data	1484	??	99.4
MPC_RP_hgx2v1_pB27_A-66	3p	Mus musculus - Kpna2	GID: 83281453	16647	A	no data	1502	??	99.7
MPC_RP_hgx2v1_pB27_A-64	3p	Mus musculus - Kpna2	GID: 83281453	16647	A	no data	1481	??	92.0
MPC_RP_hgx2v1_pB27_A-57	3p	Mus musculus - Kpna2	GID: 83281453	16647	A	no data	1799	??	98.0
MPC_RP_hgx2v1_pB27_A-89	3p	Mus musculus - Kpna2	GID: 83281453	16647	A	no data	1799	??	97.9
MPC_RP_hgx2v1_pB27_A-88	3p	Mus musculus - Kpna2	GID: 83281453	16647	A	no data	1799	??	99.4
MPC_RP_hgx2v1_pB27_A-17	3p	Mus musculus - Kpna2	GID: 83281453	16647	A	no data	1683	??	99.0
MPC_RP_hgx2v1_pB27_A-54	5p 3p	Mus musculus - Kpna2	GID: 83281453	16647	A	12	1847	IF	88.3 / 96.9
MPC_RP_hgx2v1_pB27_A-188	5p 3p	Mus musculus - Kpna2	GID: 83281453	16647	A	39	1350	IF	92.7 / 99.7
MPC_RP_hgx2v1_pB27_A-45	5p 3p	Mus musculus - Kpna2	GID: 83281453	16647	A	195	1406	IF	90.6 / 98.8
MPC_RP_hgx2v1_pB27_A-4	5p 3p	Mus musculus - Kpna2	GID: 83281453	16647	A	195	1406	IF	98.4 / 99.4
MPC_RP_hgx2v1_pB27_A-128	5p 3p	Mus musculus - Kpna2	GID: 83281453	16647	A	237	1479	IF	86.5 / 99.6
MPC_RP_hgx2v1_pB27_A-124	5p 3p	Mus musculus - Kpna2	GID: 83281453	16647	A	237	1479	IF	84.3 / 98.8
MPC_RP_hgx2v1_pB27_A-73	5p 3p	Mus musculus - Kpna2	GID: 83281453	16647	A	237	1479	IF	95.6 / 99.8
MPC_RP_hgx2v1_pB27_A-106	5p 3p	Mus musculus - Kpna2	GID: 83281453	16647	A	552	1488	IF	98.0 / 97.2
MPC_RP_hgx2v1_pB27_A-167	5p 3p	Mus musculus - Kpna2	GID: 83281453	16647	A	588	1514	IF	92.9 / 99.8
MPC_RP_hgx2v1_pB27_A-107	5p 3p	Mus musculus - Kpna2	GID: 83281453	16647	A	594	1503	IF	91.9 / 99.7
MPC_RP_hgx2v1_pB27_A-137	5p 3p	Mus musculus - Kpna2	GID: 83281453	16647	A	627	1514	IF	89.2 / 96.0
MPC_RP_hgx2v1_pB27_A-182	5p 3p	Mus musculus - Kpna2	GID: 83281453	16647	A	627	1514	IF	88.8 / 99.5
MPC_RP_hgx2v1_pB27_A-135	5p 3p	Mus musculus - Kpna2	GID: 83281453	16647	A	630	1800	IF	93.7 / 99.7
MPC_RP_hgx2v1_pB27_A-148	5p 3p	Mus musculus - Kpna2	GID: 83281453	16647	A	630	1800	IF	96.6 / 99.6
MPC_RP_hgx2v1_pB27_A-104	5p 3p	Mus musculus - Kpna2	GID: 83281453	16647	A	630	1684	IF	98.6 / 99.8
MPC_RP_hgx2v1_pB27_A-117	5p 3p	Mus musculus - Kpna2	GID: 83281453	16647	A	630	1684	IF	93.9 / 99.1
MPC_RP_hgx2v1_pB27_A-35	5p 3p	Mus musculus - Kpna2	GID: 83281453	16647	A	660	1796	IF	97.4 / 99.7
MPC_RP_hgx2v1_pB27_A-164	5p 3p	Mus musculus - Kpna2	GID: 83281453	16647	A	687	1495	IF	83.6 / 96.7
MPC_RP_hgx2v1_pB27_A-95	5p 3p	Mus musculus - Kpna2	GID: 83281453	16647	A	699	1485	IF	96.5 / 99.2
MPC_RP_hgx2v1_pB27_A-12	5p 3p	Mus musculus - Kpna2	GID: 83281453	16647	A	699	1485	IF	99.1 / 99.8
MPC_RP_hgx2v1_pB27_A-169	5p 3p	Mus musculus - Kpna2	GID: 83281453	16647	A	714	1548	IF	92.2 / 99.7
MPC_RP_hgx2v1_pB27_A-166	5p 3p	Mus musculus - Kpna2	GID: 83281453	16647	A	720	1496	IF	95.4 / 99.8
MPC_RP_hgx2v1_pB27_A-154	5p 3p	Mus musculus - Kpna2	GID: 83281453	16647	A	723	1855	IF	95.3 / 99.5
MPC_RP_hgx2v1_pB27_A-26	5p 3p	Mus musculus - Kpna2	GID: 83281453	16647	A	723	1855	IF	93.4 / 98.8
MPC_RP_hgx2v1_pB27_A-7	5p 3p	Mus musculus - Kpna3	GID: 225579142	16648	D	240	1482	IF	99.2 / 99.5
MPC_RP_hgx2v1_pB27_A-18	5p 3p	Mus musculus - Kpna3	GID: 225579142	16648	D	240	1482	IF	95.0 / 99.4
MPC_RP_hgx2v1_pB27_A-162	5p 3p	Mus musculus - Kpna3	GID: 225579142	16648	D	240	1482	IF	89.7 / 94.4
MPC_RP_hgx2v1_pB27_A-127	3p	Mus musculus - Kpna4	GID: 145966836	16649	B	no data	1271	??	99.7
MPC_RP_hgx2v1_pB27_A-177	3p	Mus musculus - Kpna4	GID: 145966836	16649	B	no data	1271	??	99.2
MPC_RP_hgx2v1_pB27_A-75	3p	Mus musculus - Kpna4	GID: 145966836	16649	B	no data	1188	??	98.6
MPC_RP_hgx2v1_pB27_A-123	3p	Mus musculus - Kpna4	GID: 145966836	16649	B	no data	1185	??	100.0
MPC_RP_hgx2v1_pB27_A-157	5p 3p	Mus musculus - Kpna4	GID: 145966836	16649	B	21	1683	IF	95.0 / 83.5
MPC_RP_hgx2v1_pB27_A-24	5p 3p	Mus musculus - Kpna4	GID: 145966836	16649	B	66	1189	IF	98.6 / 100.0
MPC_RP_hgx2v1_pB27_A-60	5p 3p	Mus musculus - Kpna4	GID: 145966836	16649	B	177	1272	IF	89.3 / 99.8
MPC_RP_hgx2v1_pB27_A-186	3p	Mus musculus - P4ha1	GID: 226442721	18451	D	no data	788	??	97.6
MPC_RP_hgx2v1_pB27_A-119	3p	Mus musculus - P4ha1	GID: 226442721	18451	D	no data	788	??	99.4
MPC_RP_hgx2v1_pB27_A-27	3p	Mus musculus - P4ha1	GID: 226442721	18451	D	no data	761	??	99.7
MPC_RP_hgx2v1_pB27_A-132	5p 3p	Mus musculus - P4ha1	GID: 226442721	18451	D	6	915	IF	90.2 / 99.8
MPC_RP_hgx2v1_pB27_A-67	3p	Mus musculus - Pax6	GID: 346644676	18508	F	222	866	IF	100.0
MPC_RP_hgx2v1_pB27_A-175	5p 3p	Mus musculus - Pax6	GID: 346644676	18508	F	249	1127	IF	87.8 / 99.1
MPC_RP_hgx2v1_pB27_A-76	5p 3p	Mus musculus - Pias1	GID: 142361261	56469	E	954	2478	IF	92.2 / 84.8
MPC_RP_hgx2v1_pB27_A-5	3p	Mus musculus - Pkd1	GID: 124487379	18763	A	no data	4195	??	99.7
MPC_RP_hgx2v1_pB27_A-158	5p 3p	Mus musculus - Pkd1	GID: 124487379	18763	A	3294	4011	IF	94.9 / 99.2
MPC_RP_hgx2v1_pB27_A-133	5p 3p	Mus musculus - Pkd1	GID: 124487379	18763	A	3294	4011	IF	92.6 / 96.2
MPC_RP_hgx2v1_pB27_A-180	5p 3p	Mus musculus - Pkd1	GID: 124487379	18763	A	3303	3685	IF	99.2 / 99.7
MPC_RP_hgx2v1_pB27_A-15	5p 3p	Mus musculus - Pkd1	GID: 124487379	18763	A	3303	3685	IF	93.7 / 99.7
MPC_RP_hgx2v1_pB27_A-39	3p	Mus musculus - Pkd1	GID: 124487379	18763	A	3303	3685	IF	99.2
MPC_RP_hgx2v1_pB27_A-179	5p 3p	Mus musculus - Pkd1	GID: 124487379	18763	A	3330	4196	IF	98.8 / 99.8
MPC_RP_hgx2v1_pB27_A-140	5p 3p	Mus musculus - Pkd1	GID: 124487379	18763	A	3336	4065	IF	97.4 / 96.0
MPC_RP_hgx2v1_pB27_A-102	5p 3p	Mus musculus - Psmd11	GID: 134053904	69077	E	552	1148	IF	98.5 / 99.5
MPC_RP_hgx2v1_pB27_A-77	5p 3p	Mus musculus - Raly	GID: 213417798	19383	D	-82	929	IF	81.1 / 95.3
MPC_RP_hgx2v1_pB27_A-10	3p	Mus musculus - Raly	GID: 213417798	19383	D	no data	928	??	94.8
MPC_RP_hgx2v1_pB27_A-111	5p 3p	Mus musculus - Sf3a1	GID: 165932269	67465	B	-55	608	IF	93.5 / 83.5
MPC_RP_hgx2v1_pB27_A-16	3p	Mus musculus - Sf3a1	GID: 165932269	67465	B	30	593	IF	99.6
MPC_RP_hgx2v1_pB27_A-6	5p 3p	Mus musculus - Sf3a1	GID: 165932269	67465	B	30	593	IF	93.1 / 100.0
MPC_RP_hgx2v1_pB27_A-85	5p 3p	Mus musculus - Sf3a1	GID: 165932269	67465	B	63	586	IF	100.0 / 100.0
MPC_RP_hgx2v1_pB27_A-161	5p 3p	Mus musculus - Sf3a1	GID: 165932269	67465	B	129	623	IF	96.4 / 100.0
MPC_RP_hgx2v1_pB27_A-155	5p 3p	Mus musculus - Sfrs8	GID: 110624779	231769	D	759	1509	IF	95.7 / 99.7
MPC_RP_hgx2v1_pB27_A-185	3p	Mus musculus - Snrp70	GID: 118130481	20637	F	no data	470	??	99.8
MPC_RP_hgx2v1_pB27_A-142	5p 3p	Mus musculus - Snrp70	GID: 118130481	20637	F	9	607	IF	96.2 / 96.0
MPC_RP_hgx2v1_pB27_A-147	3p	Mus musculus - Snrp70	GID: 118130481	20637	F	10	594	OOF1	95.6
MPC_RP_hgx2v1_pB27_A-91	5p 3p	Mus musculus - Snrp70	GID: 118130481	20637	F	33	609	IF	81.5 / 93.0
MPC_RP_hgx2v1_pB27_A-55	5p 3p	Mus musculus - Snrp70	GID: 118130481	20637	F	33	609	IF	83.4 / 96.9
MPC_RP_hgx2v1_pB27_A-47	5p 3p	Mus musculus - Snrp70	GID: 118130481	20637	F	45	471	IF	94.8 / 100.0
MPC_RP_hgx2v1_pB27_A-165	5p 3p	Mus musculus - Snrp70	GID: 118130481	20637	F	153	694	IF	94.2 / 96.1
MPC_RP_hgx2v1_pB27_A-101	3p	Mus musculus - Snrp70	GID: 118130481	20637	F	168	464	IF	100.0
MPC_RP_hgx2v1_pB27_A-108	5p 3p	Mus musculus - Tial1	GID: 114687767	21843	D	-196	1020	IF	91.8 / 97.8
MPC_RP_hgx2v1_pB27_A-145	3p	Mus musculus - U2af2	GID: 327365321	22185	C	no data	1547	??	96.0
MPC_RP_hgx2v1_pB27_A-189	5p 3p	Mus musculus - U2af2	GID: 327365321	22185	C	501	1564	IF	91.1 / 88.8
MPC_RP_hgx2v1_pB27_A-79	5p 3p	Mus musculus - U2af2	GID: 327365321	22185	C	842	1548	OOF2	93.8 / 96.6
MPC_RP_hgx2v1_pB27_A-51	5p 3p	Mus musculus - Wwp2	GID: 29165783	66894	D	1209	1780	IF	96.7 / 99.8
